# Supplementary material for: Spatial cluster analysis of Plasmodium vivax and P. malariae exposure using serological data among Haitian school children sampled between 2014 and 2016
Source: PLoS Negl Trop Dis. 2022 Jan 5;16(1):e0010049. doi: 10.1371/journal.pntd.0010049 (PMC8765618; doi:10.1371/journal.pntd.0010049)
Supplement: S1 File — (XLSX) [file pntd.0010049.s004.xlsx]

## Sheet: Sheet1
CDC_ID	SEX	AGE	GPS_Lat	GPS_long	PfMSP1	PvMSP1	PvMSP1pos	PmMSP1	PmMSP1pos
1			18.5174	-73.4999	21353	25.3	0
2	1	9	18.5174	-73.4999	3158.3	14.8	0
3	1	8	18.5174	-73.4999	42.3	14.8	0
4			18.5174	-73.4999	61.3	20.3	0
5			18.5174	-73.4999	19	24.3	0
6	2	7	18.5174	-73.4999	109.3	11	0
7	1	8	18.5174	-73.4999	16.5	7	0
8	1	9	18.5174	-73.4999	23.3	11	0
9			18.5174	-73.4999	60.5	48.8	0
10	1	7	18.5174	-73.4999	16	14	0
11			18.5174	-73.4999	496.3	23.3	0
12	2	10	18.5174	-73.4999	32	5.8	0
13	1	8	18.5174	-73.4999	66	14.5	0
14			18.5174	-73.4999	432	13.5	0
15	1	10	18.5174	-73.4999	23100.3	28.5	0
16	2	6	18.5174	-73.4999	19	25.5	0
17	2	8	18.5174	-73.4999	17.5	11	0
18	1	7	18.5174	-73.4999	258	13.8	0
19			18.5174	-73.4999	24.3	26	0
20			18.5174	-73.4999	17.5	16.8	0
21	1	6	18.5174	-73.4999	25	10.3	0
22			18.5174	-73.4999	1566.3	13.8	0
23			18.5174	-73.4999	140.8	39.8	0
24			18.5174	-73.4999	50.5	182.3	0
25	2	12	18.4947	-73.4841	18579.8	15.3	0
26	1	7	18.4947	-73.4841	15.5	12.3	0
27	1	6	18.4947	-73.4841	41.8	26.3	0
28	2	8	18.4947	-73.4841	20.3	17.8	0
29	2	9	18.4947	-73.4841	354.8	7.8	0
30	1	5	18.4947	-73.4841	32.5	46.3	0
31	2	6	18.4947	-73.4841	61.3	18.8	0
32	1	10	18.4947	-73.4841	315.3	128	0
33	2	6	18.4947	-73.4841	32.5	34.8	0
34	1	6	18.4947	-73.4841	61.5	18	0
35	1	6	18.4947	-73.4841	11.8	9	0
36	2	6	18.4947	-73.4841	151	13.8	0
37	2	8	18.4947	-73.4841	82	20.5	0
38	1	6	18.4947	-73.4841	44.5	11.8	0
39	1	8	18.4349	-73.4068	16.5	13.8	0
40	1	9	18.4349	-73.4068	27.5	17.3	0
41	1	9	18.4349	-73.4068	10.3	10.3	0
42	1	9	18.4349	-73.4068	32.8	11.5	0
43	1	6	18.4349	-73.4068	19.3	13.3	0
44	2	10	18.4349	-73.4068	20.8	23.8	0
45	2	18	18.4349	-73.4068	173.8	27.5	0
46	2	9	18.4349	-73.4068	7296.8	23	0
47	2	11	18.4349	-73.4068	8.3	11	0
48	2	11	18.4349	-73.4068	40.5	18.5	0
49	2	15	18.4349	-73.4068	39.8	13.3	0
50	2	11	18.4349	-73.4068	16.8	16	0
51	1	6	18.4349	-73.4068	39.8	13.5	0
52	2	8	18.4349	-73.4068	18.3	13	0
53	2	8	18.4349	-73.4068	37	20.5	0
54	2	7	18.4349	-73.4068	69.8	36.8	0
55	1	12	18.4349	-73.4068	12.8	18.5	0
56	1	6	18.4349	-73.4068	30.3	40.3	0
57	2	7	18.3832	-73.4141	13.8	9	0
58	1	8	18.3832	-73.4141	10.8	5.5	0
59	1	12	18.3832	-73.4141	15.8	5	0
60	1	8	18.3832	-73.4141	11.3	40.8	0
61	1	6	18.3832	-73.4141	14.8	21.5	0
62	2	8	18.3832	-73.4141	17	26.5	0
63	1	8	18.3832	-73.4141	10.3	9	0
64	2	8	18.3832	-73.4141	11.3	6	0
65	2	6	18.3832	-73.4141	11.8	10	0
66	1	7	18.3832	-73.4141	22.3	27.5	0
67	1	8	18.3832	-73.4141	106	28	0
68	2	7	18.3832	-73.4141	72.3	25.5	0
69	1	7	18.3832	-73.4141	71	27.3	0
70	2	8	18.3832	-73.4141	15.5	8.5	0
71	2	6	18.3832	-73.4141	21.3	22	0
72	2	6	18.3832	-73.4141	33.3	26.5	0
73	1	6	18.3832	-73.4141	32.3	25.3	0
74	1	8	18.3832	-73.4141	17.3	10	0
75	2	6	18.3832	-73.4141	7.8	5.5	0
76	1	6	18.3832	-73.4141	11.3	104.3	0
77	2	7	18.3832	-73.4141	40	19.8	0
78	1	9	18.3832	-73.4141	13.8	4.5	0
79	1	5	18.3832	-73.4141	83.3	20.8	0
80	2	6	18.3832	-73.4141	76	7.5	0
81	2	8	18.3832	-73.4141	125	14	0
82	1	6	18.3832	-73.4141	8.8	65.3	0
83	1	8	18.3832	-73.4141	16.3	18.3	0
84	1	7	18.3832	-73.4141	23.3	7.3	0
85	2	7	18.3832	-73.4141	5.8	3	0
86	1	6	18.3832	-73.4141	21.5	6.5	0
87	1	6	18.3832	-73.4141	15	21.5	0
88	1	7	18.3832	-73.4141	31.5	37.3	0
89	1	7	18.3832	-73.4141	13.8	114.5	0
90	1	7	18.3832	-73.4141	12.8	12.8	0
91	1	8	18.3832	-73.4141	84.5	86	0
92	2	6	18.3832	-73.4141	352	67	0
93	1	8	18.3832	-73.4141	26	36	0
94	1	6	18.3832	-73.4141	53	24.5	0
95	1	8	18.3832	-73.4141	16	6.3	0
96	2	8	18.3832	-73.4141	5	6.5	0
97	2	6	18.3832	-73.4141	92.3	57.8	0
98	2	7	18.3832	-73.4141	7.8	21.3	0
99	1	8	18.3832	-73.4141	18	21	0
100	1	7	18.3832	-73.4141	37.8	39.3	0
101	2	8	18.3832	-73.4141	14	15.8	0
102	1	8	18.3832	-73.4141	77.8	26.8	0
103	1	7	18.3832	-73.4141	84.8	31.3	0
104	2	6	18.3832	-73.4141	7.3	2.8	0
105	1	7	18.3832	-73.4141	5.3	4	0
106	2	7	18.3832	-73.4141	11.3	5.3	0
107	2	8	18.3832	-73.4141	18.5	16.8	0
108	1	6	18.3832	-73.4141	14.8	30.8	0
109	1	6	18.3832	-73.4141	4.5	7.3	0
110	1	8	18.3832	-73.4141	10637.5	43.3	0
111	1	9	18.3832	-73.4141	40.3	36.8	0
112	2	9	18.3832	-73.4141	17.5	13.8	0
113	2	7	18.3832	-73.4141	10.5	14.8	0
114	2	9	18.3832	-73.4141	8	23.8	0
115	2	15	18.3498	-73.3804	13	11	0
116	2	7	18.3498	-73.3804	18.5	25.5	0
117	2	6	18.3498	-73.3804	13.3	8.3	0
118	2	7	18.3498	-73.3804	33.3	13.8	0
119	2	6	18.3498	-73.3804	44	32.3	0
120	1	6	18.3498	-73.3804	7.5	4.3	0
121	1	6	18.3498	-73.3804	17.3	40.8	0
122	2	6	18.3498	-73.3804	9.5	8.5	0
123	2	6	18.3498	-73.3804	8.5	5	0
124	1	11	18.3498	-73.3804	16.5	8	0
125	2	14	18.3498	-73.3804	11.5	8.3	0
126	2	11	18.3498	-73.3804	14.8	39.8	0
127	2	13	18.3498	-73.3804	43.5	43.3	0
128	1	7	18.3498	-73.3804	16.5	11	0
129	1	8	18.3498	-73.3804	11.3	45	0
130	1	7	18.3498	-73.3804	6	7.5	0
131	2	6	18.3498	-73.3804	15.5	11.5	0
132	1	8	18.3498	-73.3804	11.8	76.5	0
133	2	13	18.3498	-73.3804	47.8	22.5	0
134	1	10	18.3498	-73.3804	17.8	5	0
135	1	9	18.3498	-73.3804	10.3	3.5	0
136	1	9	18.3498	-73.3804	14.3	7	0
137	2	7	18.3498	-73.3804	7.3	11.3	0
138	2	11	18.3498	-73.3804	15.3	24	0
139	1	12	18.3498	-73.3804	12.8	5.8	0
140	1	9	18.3498	-73.3804	11.8	31.5	0
141	1	8	18.3498	-73.3804	12.8	26.8	0
142	1	12	18.3498	-73.3804	10.8	4	0
143	2	7	18.3766	-73.5201	18.3	30.8	0
144	1	7	18.3766	-73.5201	5.5	1.8	0
145	2	7	18.3766	-73.5201	9.8	12.5	0
146	2	10	18.3766	-73.5201	11.3	6.5	0
147	2	9	18.3766	-73.5201	25.8	12.8	0
148	2	9	18.3766	-73.5201	12.8	9.5	0
149	1	13	18.3766	-73.5201	9.5	6	0
150	1	12	18.3766	-73.5201	29.8	11	0
151	2	14	18.3766	-73.5201	20.8	14.5	0
152	1	13	18.3766	-73.5201	23.3	12.5	0
153	1	10	18.3766	-73.5201	10.3	2.5	0
154	2	13	18.3766	-73.5201	16.8	9	0
155	1	7	18.3766	-73.5201	32.3	27.5	0
156	1	14	18.3742	-73.4577	9.8	6	0
157	1	12	18.3742	-73.4577	12	5.8	0
158	2	7	18.3742	-73.4577	16.5	9.3	0
159	2	7	18.3742	-73.4577	20.3	12.5	0
160	1	7	18.3742	-73.4577	9	25.5	0
161	2	6	18.3742	-73.4577	12	9.3	0
162	2	12	18.3742	-73.4577	10.8	9	0
163	2	10	18.3742	-73.4577	31.8	27.3	0
164	2	10	18.3742	-73.4577	26.3	5.5	0
165	2	9	18.3742	-73.4577	33.3	24.5	0
166	2	6	18.3898	-73.3566	8.3	9	0
167	2	6	18.3898	-73.3566	13.3	13.5	0
168	1	6	18.3898	-73.3566	5.3	8.8	0
169	2	7	18.3898	-73.3566	18.5	16.5	0
170	2	7	18.3898	-73.3566	17.3	16.3	0
171	1	7	18.3898	-73.3566	7.3	6	0
172	2	6	18.3898	-73.3566	13.3	6.5	0
173	1	6	18.3898	-73.3566	5.3	3	0
174	1	6	18.3898	-73.3566	10	21	0
175	1	7	18.3898	-73.3566	80.5	36	0
176	1	7	18.3898	-73.3566	8.8	5	0
177	2	7	18.3898	-73.3566	37.3	22.5	0
178	1	6	18.3898	-73.3566	18.5	9	0
179	1	7	18.3898	-73.3566	3.8	4.5	0
180	2	6	18.3898	-73.3566	11.5	11.8	0
181	1	7	18.3898	-73.3566	13.8	17.3	0
182	2	7	18.3898	-73.3566	18.5	28	0
183	1	6	18.3898	-73.3566	11.8	6	0
184	1	6	18.3898	-73.3566	14	5	0
185	2	6	18.392	-73.3282	8.8	9.5	0
186	1	7	18.392	-73.3282	5.8	3	0
187	1	9	18.392	-73.3282	6.3	7.3	0
188	1	9	18.392	-73.3282	14.8	3	0
189	1	6	18.392	-73.3282	29	41.3	0
190	2	7	18.392	-73.3282	7.5	4.5	0
191	1	12	18.392	-73.3282	11.3	7	0
192	1	6	18.392	-73.3282	5.5	7.5	0
193	1	8	18.392	-73.3282	13.8	7	0
194	1	6	18.392	-73.3282	11.5	2.5	0
195	1	11	18.4898	-73.5448	10.8	16	0
196	2	8	18.4898	-73.5448	20.5	19	0
197	1	11	18.4898	-73.5448	35.8	5.5	0
198	1	11	18.4898	-73.5448	58.3	19	0
199	2	8	18.4898	-73.5448	62.5	20	0
200	2	10	18.4898	-73.5448	4.3	5.5	0
201	1	7	18.4898	-73.5448	14.5	7.5	0
202	2	9	18.4898	-73.5448	11.8	6.5	0
203	1	7	18.4898	-73.5448	13.3	19.8	0
204	1	7	18.4898	-73.5448	9.3	3.5	0
205	2	9	18.4898	-73.5448	7.5	2.5	0
206	2	8	18.4898	-73.5448	7.5	2.8	0
207	1	10	18.4898	-73.5448	2111.8	5.8	0
208	2	9	18.4898	-73.5448	15.3	24.5	0
209	2	12	18.4898	-73.5448	17.5	4.5	0
210	1	8	18.4898	-73.5448	13.8	13.3	0
211	2	11	18.4898	-73.5448	9.3	24.8	0
212	2	6	18.4898	-73.5448	8.5	12.8	0
213	2	10	18.4898	-73.5448	160	8.3	0
214	1	11	18.4898	-73.5448	4.3	7.8	0
215	2	8	18.4898	-73.5448	37.8	4	0
216	2	10	18.4898	-73.5448	61	20.5	0
217	1	10	18.4898	-73.5448	203	18	0
218	1	10	18.4898	-73.5448	11.8	115.8	0
219	2	7	18.4898	-73.5448	57.3	39	0
220	1	8	18.4898	-73.5448	42.5	17	0
221	2	7	18.4898	-73.5448	18.5	8.5	0
222	1	8	18.4898	-73.5448	39	18.3	0
223	2	8	18.4898	-73.5448	33.5	13.5	0
224	2	7	18.4898	-73.5448	21	8.3	0
225	1	10	18.4898	-73.5448	11.5	6.5	0
226	1	7	18.4898	-73.5448	14.5	9.8	0
227	1	8	18.4898	-73.5448	29.5	13.5	0
228	1	8	18.4898	-73.5448	213	65.8	0
229	1	8	18.4898	-73.5448	24.8	8.8	0
230	2	8	18.4898	-73.5448	10.5	5.3	0
231	2	7	18.4898	-73.5448	30.5	6.3	0
232	2	8	18.4898	-73.5448	543	11	0
233	2	8	18.4898	-73.5448	1734.8	2.5	0
234	2	8	18.4898	-73.5448	7.8	26.5	0
235	2	8	18.4898	-73.5448	26.8	13.5	0
236	2	7	18.446	-73.3946	27	14	0
237	2	8	18.446	-73.3946	62.5	9.3	0
238	1	9	18.446	-73.3946	11.5	16.8	0
239	2	10	18.446	-73.3946	30	26.8	0
240	1	8	18.446	-73.3946	33.5	9.3	0
241	2	6	18.446	-73.3946	8	5	0
242	2	9	18.446	-73.3946	8.5	47	0
243	1	9	18.446	-73.3946	19.5	9	0
244	1	8	18.4386	-73.4251	9.5	82.3	0
245	1	6	18.4386	-73.4251	25.8	9.3	0
246	2	16	18.4386	-73.4251	39.8	17	0
247	1	11	18.4386	-73.4251	201	24.5	0
248	2	10	18.4386	-73.4251	24.5	9.5	0
249	1	9	18.4386	-73.4251	30.5	23.5	0
250	1	10	18.4386	-73.4251	6.5	7	0
251	1	9	18.4386	-73.4251	6.8	9.8	0
252	2	6	18.4386	-73.4251	6.5	9	0
253	1	7	18.4386	-73.4251	11.5	2	0
254	2	8	18.4386	-73.4251	27.3	33.8	0
255	1	9	18.4386	-73.4251	15.8	8	0
256	1	9	18.4386	-73.4251	32.5	17.5	0
257	1	7	18.4386	-73.4251	85.3	47.8	0
258	1	16	18.4386	-73.4251	7	5.8	0
259	2	10	18.4386	-73.4251	8.8	9	0
260	2	6	18.4386	-73.4251	15.5	14.3	0
261	2	8	18.4386	-73.4251	12.3	6.5	0
262	2	7	18.4386	-73.4251	7.8	8.5	0
263	2	7	18.4386	-73.4251	124	21.5	0
264	1	9	18.4386	-73.4251	5.8	6.3	0
265	1	12	18.4386	-73.4251	21.5	31	0
266	1	6	18.4386	-73.4251	4	7	0
267	2	9	18.4386	-73.4251	12	12	0
268	2	8	18.4386	-73.4251	37.3	26.3	0
269	1	13	18.4386	-73.4251	18.5	11	0
270	2	8	18.4386	-73.4251	44.5	16.5	0
271	1	8	18.4386	-73.4251	22.5	8.3	0
272	1	8	18.4386	-73.4251	28.8	14	0
273	1	9	18.4386	-73.4251	9.3	5.5	0
274	2	8	18.4386	-73.4251	6	12	0
275	1	6	18.4386	-73.4251	11.8	9	0
276	2	7	18.4386	-73.4251	17.5	36.5	0
277	2	8	18.4386	-73.4251	15	13	0
278	1	8	18.4386	-73.4251	6.8	5	0
279	1	6	18.4386	-73.4251	20	8.3	0
280	1	13	18.4386	-73.4251	85.8	15	0
281	1	6	18.4386	-73.4251	119	85.5	0
282	1	6	18.4386	-73.4251	7	7.5	0
283	1	6	18.4386	-73.4251	9.3	16.3	0
284	1	10	18.4386	-73.4251	2.5	5.5	0
285	1	6	18.4386	-73.4251	26.8	12.5	0
286	1	8	18.4386	-73.4251	19	51.8	0
287	2	12	18.4386	-73.4251	11	10.5	0
288	1	6	18.4386	-73.4251	17.5	11.5	0
289	1	6	18.4386	-73.4251	22	17.5	0
290	1	8	18.4386	-73.4251	7.5	6.5	0
291	1	6	18.4386	-73.4251	22.5	6.5	0
292	1	13	18.4386	-73.4251	67.5	46.8	0
293	2	10	18.3961	-73.555	4	17.3	0
294	1	8	18.3961	-73.555	20.3	47.5	0
295	2	6	18.3961	-73.555	15.3	14.8	0
296	1	8	18.3961	-73.555	22.8	18	0
297	1	6	18.3961	-73.555	9.5	6	0
298	2	6	18.3961	-73.555	24.5	8.5	0
299	2	6	18.3961	-73.555	72	13.5	0
300	2	6	18.3961	-73.555	39.5	22.8	0
301	1	6	18.3961	-73.555	8.5	12.3	0
302	1	6	18.3961	-73.555	13.3	6.5	0
303	1	8	18.3961	-73.555	11.8	15	0
304	2	6	18.3961	-73.555	45	52	0
305	2	6	18.3961	-73.555	14.8	10.5	0
306	2	6	18.3961	-73.555	13.5	9.5	0
307	1	6	18.3961	-73.555	8.3	5.3	0
308	2	6	18.3961	-73.555	20.8	7	0
309	2	6	18.3961	-73.555	11	1.3	0
310	2	6	18.3961	-73.555	45.3	35	0
311	2	6	18.3961	-73.555	40.5	10	0
312	1	6	18.3961	-73.555	37.5	18	0
313	2	6	18.3961	-73.555	14.3	11.5	0
314	2	6	18.3961	-73.555	18.8	11.8	0
315	1	6	18.3961	-73.555	12.8	6.5	0
316	1	7	18.3961	-73.555	52.5	49	0
317	1	8	18.3961	-73.555	7.3	15.5	0
318	1	8	18.3961	-73.555	8.3	12	0
319	1	7	18.3961	-73.555	14.3	4	0
320	1	7	18.3961	-73.555	19.8	10	0
321	2	6	18.3961	-73.555	20.3	28	0
322	2	8	18.3961	-73.555	34.5	25.5	0
323	1	6	18.3961	-73.555	21.8	12.5	0
324	2	6	18.3961	-73.555	10.3	21.5	0
325	2	6	18.3961	-73.555	1282.3	10	0
326	1	6	18.3961	-73.555	24.3	19.8	0
327	2	6	18.3961	-73.555	24.8	16	0
328	1	6	18.3961	-73.555	5.3	2	0
329	2	6	18.3961	-73.555	12	11	0
330	1	6	18.3961	-73.555	4.3	5.5	0
331	1	6	18.3961	-73.555	42.8	7.5	0
332	2	8	18.3961	-73.555	13.5	11	0
333	2	6	18.3961	-73.555	46.5	24	0
334	2	9	18.3961	-73.555	105.5	52.5	0
335	2	9	18.3961	-73.555	20.8	13.3	0
336	2	10	18.3961	-73.555	30.8	17.5	0
337	1	8	18.3961	-73.555	6	6.5	0
338	2	8	18.3961	-73.555	15.5	19.3	0
339	1	7	18.3961	-73.555	9.8	6.5	0
340	2	8	18.3961	-73.555	36.5	28.5	0
341	2	6	18.3961	-73.555	7.3	6.3	0
342	1	8	18.3961	-73.555	116.8	18.5	0
343	2	6	18.4325	-73.1568	11.3	9.5	0
344	2	8	18.4325	-73.1568	31.8	18	0
345	1	6	18.4325	-73.1568	4.5	1.5	0
346	2	9	18.4325	-73.1568	5.8	14	0
347	2	6	18.4325	-73.1568	42	17.8	0
348	2	6	18.4325	-73.1568	9	2.3	0
349	2	6	18.4325	-73.1568	12	1	0
350	1	6	18.4325	-73.1568	20.8	14.5	0
351	2	5	18.4325	-73.1568	13.8	4.5	0
352	2	7	18.4325	-73.1568	22.5	4.5	0
353	2	6	18.4325	-73.1568	360	109.8	0
354	2	8	18.4325	-73.1568	45.8	16.3	0
355	2	7	18.4325	-73.1568	10.5	87	0
356	2	14	18.4325	-73.1568	155	1	0
357	1	6	18.4325	-73.1568	7	2.5	0
358	2	7	18.4325	-73.1568	9.5	20.5	0
359	1	8	18.4325	-73.1568	44.8	33.5	0
360	1	10	18.4325	-73.1568	55.3	7.8	0
361	2	10	18.4325	-73.1568	37	14.5	0
362	2	5	18.4325	-73.1568	16.3	3	0
363	2	8	18.4325	-73.1568	35.5	4.3	0
364	1	5	18.4325	-73.1568	2.8	0.5	0
365	2	7	18.4325	-73.1568	13	5	0
366	1	6	18.4325	-73.1568	55.3	453.3	1
367	2	6	18.4325	-73.1568	19.5	1.8	0
368	1	6	18.4325	-73.1568	10.8	3	0
369	1	7	18.4325	-73.1568	54	26	0
370	2	6	18.4325	-73.1568	63	7.5	0
371	2	6	18.4325	-73.1568	25.8	8	0
372	1	6	18.4325	-73.1568	35	6	0
373	1	9	18.4428	-73.0957	5	-0.3	0
374	2	7	18.4428	-73.0957	100.8	4.8	0
375	1	10	18.4428	-73.0957	45.3	17.3	0
376	1	10	18.4428	-73.0957	383	1.5	0
377	1	8	18.4428	-73.0957	354.8	62	0
378	2	7	18.4428	-73.0957	69.3	22	0
379	2	8	18.4428	-73.0957	30.5	16.3	0
380	1	7	18.4428	-73.0957	153.5	7.3	0
381	1	7	18.4428	-73.0957	9.5	2	0
382	1	10	18.4428	-73.0957	12.8	8.8	0
383	1	9	18.4428	-73.0957	66.8	0.5	0
384	1	8	18.4428	-73.0957	25	4	0
385	2	8	18.4428	-73.0957	24.5	4.5	0
386	2	6	18.4428	-73.0957	23.8	8	0
387	1	6	18.4428	-73.0957	91	11.8	0
388	2	8	18.4428	-73.0957	395.8	8.5	0
389	1	8	18.4428	-73.0957	22	5.8	0
390	1	10	18.4428	-73.0957	127.3	8.3	0
391	1	9	18.4428	-73.0957	13.3	37	0
392	1	9	18.4428	-73.0957	439	6	0
393	1	13	18.4428	-73.0957	14.8	2.8	0
394	1	8	18.4428	-73.0957	4.3	8	0
395	1	8	18.4086	-73.5315	11.5	9.8	0
396	1	9	18.4086	-73.5315	25.8	8	0
397	1	11	18.4086	-73.5315	14.3	12.5	0
398	2	7	18.4086	-73.5315	14.3	60	0
399	1	7	18.4086	-73.5315	8.3	6	0
400	2	6	18.4086	-73.5315	16.8	12.5	0
401	1	6	18.4086	-73.5315	53.5	7.3	0
402	1	13	18.4086	-73.5315	20.3	7.8	0
403	1	10	18.4086	-73.5315	12.3	7.5	0
404	1	7	18.4086	-73.5315	48.3	31	0
405	2	10	18.4086	-73.5315	10.3	11.5	0
406	2	9	18.4086	-73.5315	8	7.5	0
407	2	10	18.4086	-73.5315	24.3	12	0
408	1	8	18.4086	-73.5315	31.3	32	0
409	1	10	18.4086	-73.5315	7.8	13.3	0
410	2	6	18.4086	-73.5315	11.3	9	0
411	2	6	18.4086	-73.5315	22.3	5	0
412	2	7	18.4086	-73.5315	16.8	12.3	0
413	1	11	18.4086	-73.5315	13.3	14	0
414	2	9	18.4086	-73.5315	21.8	13	0
415	1	8	18.4086	-73.5315	12.5	10.5	0
416	1	13	18.4086	-73.5315	10.5	13.5	0
417	1	11	18.4086	-73.5315	28.8	14.5	0
418	1	9	18.4086	-73.5315	28.3	12	0
419	1	6	18.4086	-73.5315	15.8	20.3	0
420	1	10	18.4086	-73.5315	820	6.8	0
421	2	11	18.4086	-73.5315	13.3	10.8	0
422	1	8	18.4086	-73.5315	12.8	19.8	0
423	1	6	18.4086	-73.5315	21.5	25	0
424	1	6	18.4086	-73.5315	61.8	12.8	0
425	1	6	18.4086	-73.5315	26.8	8.5	0
426	1	8	18.4086	-73.5315	40.5	18.5	0
427	1	11	18.4086	-73.5315	5	10.5	0
428	2	7	18.4086	-73.5315	8.8	4.5	0
429	2	6	18.4086	-73.5315	41	17.3	0
430	1	10	18.4086	-73.5315	10.8	6.5	0
431	1	15	18.4086	-73.5315	13	14.5	0
432	1	10	18.4086	-73.5315	16.5	10.5	0
433	1	17	18.4086	-73.5315	51	27.3	0
434	2	7	18.4086	-73.5315	30.8	18.8	0
435	1	7	18.4086	-73.5315	11	4.3	0
436	2	6	18.433	-73.261	27	22.3	0
437	1	6	18.433	-73.261	11	21.5	0
438	2	8	18.433	-73.261	7.5	5	0
439	1	8	18.433	-73.261	14	13	0
440	1	7	18.433	-73.261	39	86.8	0
441	2	6	18.433	-73.261	9	12.8	0
442	1	7	18.433	-73.261	16.5	16.3	0
443	2	8	18.433	-73.261	9	18	0
444	2	6	18.433	-73.261	36.5	131	0
445	2	6	18.433	-73.261	14.8	10.5	0
446	1	9	18.433	-73.261	148.8	38.3	0
447	2	6	18.433	-73.261	29.8	9.5	0
448	2	6	18.433	-73.261	30.3	40.5	0
449	1	8	18.433	-73.261	22.8	25.8	0
450	2	7	18.433	-73.261	31.5	17	0
451	2	8	18.433	-73.261	84	9.3	0
452	2	6	18.433	-73.261	10.3	7.5	0
453	1	7	18.433	-73.261	8	13.5	0
454	2	7	18.433	-73.261	12.3	10	0
455	2	6	18.433	-73.261	26	19	0
456	1	6	18.433	-73.261	17	5.5	0
457	2	6	18.433	-73.261	18	13.8	0
458	1	7	18.433	-73.261	10.5	9	0
459	1	12	18.433	-73.261	20	21	0
460	2	6	18.433	-73.261	17	5.8	0
461	1	13	18.433	-73.261	10.5	7.3	0
462	2	9	18.433	-73.261	11.5	69.3	0
463	2	6	18.433	-73.261	11.8	5.5	0
464	1	7	18.433	-73.261	15.5	17	0
465	1	6	18.433	-73.261	15.5	5.5	0
466	2	6	18.433	-73.261	32	73	0
467	1	6	18.433	-73.261	11.8	6	0
468	2	8	18.433	-73.261	16.3	13.5	0
469	1	6	18.433	-73.261	13.3	21.5	0
470	1	7	18.433	-73.261	19.3	11	0
471	2	8	18.433	-73.261	26.3	7	0
472	2	9	18.433	-73.261	37.8	15	0
473	1	6	18.433	-73.261	14.8	5.5	0
474	1	6	18.433	-73.261	94	4	0
475	1	11	18.433	-73.261	17.3	4.8	0
476	1	6	18.433	-73.261	8	13.3	0
477	1	6	18.433	-73.261	15.8	4.8	0
478	1	6	18.433	-73.261	11	9	0
479	1	9	18.3414	-73.006	33.8	48	0
480	2	7	18.3414	-73.006	31.5	11	0
481	1	6	18.3414	-73.006	8.5	5.8	0
482	1	11	18.3414	-73.006	18	5.3	0
483	1	9	18.3414	-73.006	3.8	3.5	0
484	1	12	18.3414	-73.006	9.3	3.8	0
485	2	13	18.3414	-73.006	13	9.5	0
486	1	11	18.3414	-73.006	54.8	17.8	0
487	2	6	18.3414	-73.006	22.8	6	0
488	2	9	18.3414	-73.006	6.3	5.5	0
489	2	10	18.3414	-73.006	37.8	4.8	0
490	1	6	18.3414	-73.006	12.8	4	0
491	1	9	18.3414	-73.006	6	3.3	0
492	1	13	18.3414	-73.006	47.8	10.3	0
493	2	12	18.3414	-73.006	32.5	49.8	0
494	2	6	18.3414	-73.006	16.5	6.5	0
495	1	6	18.3414	-73.006	8.3	4.3	0
496	1	6	18.3414	-73.006	34.8	10	0
497	2	9	18.3414	-73.006	3.5	8	0
498	2	6	18.3414	-73.006	7.3	2.3	0
499	1	13	18.3414	-73.006	11.8	5	0
500	2	6	18.3414	-73.006	7.5	7.8	0
501	1	6	18.3414	-73.006	15.5	6.5	0
502	1	6	18.3414	-73.006	39.3	11.8	0
503	1	9	18.3414	-73.006	5.8	5.5	0
504	2	6	18.3414	-73.006	10.3	40	0
505	1	6	18.3414	-73.006	10.5	10.5	0
506	1	8	18.3414	-73.006	35.5	5	0
507	1	6	18.3414	-73.006	61.3	29.3	0
508	1	7	18.3414	-73.006	2.8	2.5	0
509	1	7	18.3414	-73.006	48.8	29.5	0
510	1	6	18.3414	-73.006	42.3	24	0
511	2	6	18.3414	-73.006	16	7.3	0
512	2	9	18.3414	-73.006	7.3	5.3	0
513	1	10	18.3414	-73.006	11.8	8.5	0
514	2	7	18.3414	-73.006	16.5	11.5	0
515	2	10	18.3414	-73.006	25.5	14	0
516	1	11	18.3414	-73.006	7.3	5.8	0
517	2	6	18.3414	-73.006	28.8	23.5	0
518	2	6	18.3414	-73.006	11.8	8	0
519	2	6	18.3414	-73.006	17.3	18	0
520	1	6	18.3414	-73.006	9.3	7	0
521	1	8	18.3414	-73.006	14.8	21.5	0
522	2	6	18.3414	-73.006	189.5	10	0
523	1	9	18.3414	-73.006	6.3	81.3	0
524	1	6	18.3414	-73.006	37.8	17	0
525	1	6	18.3414	-73.006	23.5	15.5	0
526	1	7	18.3414	-73.006	13.3	113.8	0
527	1	7	18.3414	-73.006	14.3	12	0
528	1	9	18.3414	-73.006	11.3	8.8	0
529	1	6	18.3414	-73.006	36.3	14	0
530	2	6	18.3414	-73.006	8.5	3	0
531	1	9	18.3414	-73.006	16.3	25	0
532	1	10	18.3414	-73.006	23.5	94.5	0
533	2	10	18.3414	-73.006	292.5	39.8	0
534	2	14	18.3414	-73.006	9.8	16	0
535	2	8	18.3414	-73.006	12.3	8	0
536	1	11	18.3414	-73.006	15.5	12.5	0
537	1	7	18.3414	-73.006	8.3	6	0
538	1	6	18.3414	-73.006	4.8	2.5	0
539	2	6	18.3414	-73.006	17	8.8	0
540	1	6	18.3414	-73.006	15.3	7.5	0
541	1	9	18.3414	-73.006	17.8	21.5	0
542	1	6	18.3414	-73.006	19.8	14.8	0
543	2	9	18.3414	-73.006	16.5	25.5	0
544	2	6	18.3414	-73.006	154.5	10.5	0
545	1	10	18.4263	-73.6376	14.8	26.5	0
546	1	8	18.4263	-73.6376	23441.8	17	0
547	2	7	18.4263	-73.6376	79.8	11.5	0
548	2	10	18.4263	-73.6376	12.8	4.5	0
549	1	9	18.4263	-73.6376	469.8	13	0
550	1	9	18.4263	-73.6376	3.8	2.3	0
551	1	12	18.4263	-73.6376	47.3	11	0
552	1	10	18.4263	-73.6376	7.8	7	0
553	1	9	18.4263	-73.6376	764.3	9	0
554	1	11	18.4263	-73.6376	534	5	0
555	1	6	18.4263	-73.6376	8.3	7.5	0
556	2	11	18.4263	-73.6376	5.3	4.5	0
557	2	8	18.4305	-73.5961	13.8	6	0
558	1	10	18.4305	-73.5961	10.5	6.3	0
559	1	8	18.4305	-73.5961	10	9	0
560	2	12	18.4305	-73.5961	25	15.8	0
561	2	6	18.4305	-73.5961	15.8	10.3	0
562	2	7	18.4305	-73.5961	33.5	16.8	0
563	1	7	18.4305	-73.5961	12.3	6.3	0
564	2	7	18.4305	-73.5961	28.5	25.8	0
565	1	8	18.4305	-73.5961	2157.5	9.3	0
566	1	9	18.4305	-73.5961	50.3	175.8	0
567	1	13	18.4305	-73.5961	28	72.5	0
568	1	8	18.4305	-73.5961	85	19.8	0
569	1	8	18.4305	-73.5961	12.8	10.3	0
570	1	7	18.4305	-73.5961	246	16.8	0
571	1	8	18.4305	-73.5961	24	45.3	0
572	1	8	18.4305	-73.5961	22.5	14.5	0
573	2	8	18.4305	-73.5961	33.3	20.3	0
574	2	7	18.4305	-73.5961	20.5	21.3	0
575	1	6	18.4305	-73.5961	23	200.8	0
576	2	8	18.4305	-73.5961	28	28.3	0
577	1	10	18.4305	-73.5961	11.3	11.8	0
578	1	8	18.4305	-73.5961	1179.3	6.8	0
579	2	8	18.4305	-73.5961	18	4.3	0
580	1	7	18.4305	-73.5961	16	16.3	0
581	1	7	18.4305	-73.5961	15.3	92	0
582	1	10	18.4305	-73.5961	17.3	5.3	0
583	1	8	18.4305	-73.5961	13.5	6.3	0
584	2	8	18.4305	-73.5961	13.3	10.3	0
585	2	7	18.4305	-73.5961	29	12.8	0
586	1	8	18.4305	-73.5961	8.5	11.8	0
587	2	8	18.4305	-73.5961	8.5	3.3	0
588	1	7	18.4305	-73.5961	17.5	11	0
589	1	8	18.4305	-73.5961	21.5	9.3	0
590	1	8	18.4305	-73.5961	19.5	4.8	0
591	1	7	18.4305	-73.5961	26	15	0
592	2	9	18.4305	-73.5961	11	9.8	0
593	1	10	18.4305	-73.5961	10.3	6.8	0
594	1	8	18.4305	-73.5961	18	13.3	0
595	1	7	18.4305	-73.5961	374.5	68.5	0
596	1	7	18.4305	-73.5961	26.5	4.5	0
597	1	9	18.4305	-73.5961	16.5	8.5	0
598	1	7	18.4305	-73.5961	20	9.8	0
599	1	7	18.4305	-73.5961	10.5	8.3	0
600	1	8	18.4305	-73.5961	12	7.8	0
601	2	7	18.3749	-73.215	8	5.5	0
602	1	6	18.3749	-73.215	67.3	22.3	0
603	2	6	18.3749	-73.215	47.8	16	0
604	2	8	18.3749	-73.215	16.8	9	0
605	1	6	18.3749	-73.215	8.8	7	0
606	1	8	18.3749	-73.215	5.5	12.5	0
607	1	6	18.3749	-73.215	15.8	7.8	0
608	1	8	18.3749	-73.215	20	21.8	0
609	2	6	18.3749	-73.215	18.8	13.5	0
610	2	7	18.3749	-73.215	73.3	338.5	1
611	1	8	18.3749	-73.215	28.3	26.3	0
612	1	7	18.3749	-73.215	10.8	17.8	0
613	2	8	18.3749	-73.215	14.3	32	0
614	1	6	18.4011	-73.4045	9.3	12.8	0
615	1	6	18.4011	-73.4045	15.8	10.8	0
616	2	6	18.4011	-73.4045	23.5	20	0
617	1	7	18.4011	-73.4045	74.8	114	0
618	2	8	18.4011	-73.4045	9.8	13.5	0
619	1	7	18.4011	-73.4045	36.5	16	0
620	2	8	18.4011	-73.4045	34.3	8.5	0
621	1	8	18.4011	-73.4045	6.8	2.8	0
622	2	6	18.4011	-73.4045	6.3	2	0
623	2	7	18.4011	-73.4045	8.8	19	0
624	2	10	18.4011	-73.4045	4.3	3	0
625	2	7	18.4011	-73.4045	24.5	9.5	0
626	1	7	18.4011	-73.4045	8.3	3.5	0
627	2	10	18.4011	-73.4045	145.3	24	0
628	2	7	18.4011	-73.4045	7532.5	40	0
629	2	8	18.4011	-73.4045	20.3	20.3	0
630	1	6	18.4011	-73.4045	27.3	13	0
631	2	6	18.4011	-73.4045	19.3	9.5	0
632	2	7	18.4011	-73.4045	11	3.3	0
633	1	7	18.4011	-73.4045	19.3	18.8	0
634	2	6	18.4011	-73.4045	12.8	4.8	0
635	1	10	18.4011	-73.4045	23.3	16.3	0
636	1	8	18.4011	-73.4045	13	8	0
637	1	9	18.4011	-73.4045	14.3	7.3	0
638	1	10	18.4011	-73.4045	58	47.3	0
639	2	8	18.4011	-73.4045	7.3	4	0
640	2	7	18.4011	-73.4045	77.3	9.8	0
641	2	6	18.4011	-73.4045	12.8	2.8	0
642	1	8	18.4011	-73.4045	11.3	6.3	0
643	1	9	18.4011	-73.4045	55	16	0
644	1	6	18.4011	-73.4045	41.3	70.5	0
645	1	7	18.4011	-73.4045	9	6.5	0
646	2	8	18.4011	-73.4045	36.5	8	0
647	1	7	18.4011	-73.4045	17.5	10.5	0
648	1	10	18.4011	-73.4045	9	23	0
649	1	7	18.4011	-73.4045	23.5	15	0
650	2	6	18.4011	-73.4045	26.3	35.8	0
651	1	6	18.4011	-73.4045	9.3	5.5	0
652	1	9	18.4011	-73.4045	22	15.5	0
653	1	9	18.4011	-73.4045	8	10.8	0
654	2	7	18.4011	-73.4045	7	8	0
655	1	8	18.4011	-73.4045	30.8	27	0
656	1	8	18.3696	-73.2917	8.5	9.5	0
657	1	8	18.3696	-73.2917	36.5	13	0
658	1	6	18.3696	-73.2917	47.3	33	0
659	2	7	18.3696	-73.2917	48.3	20.8	0
660	2	9	18.3696	-73.2917	11	10	0
661	2	7	18.3696	-73.2917	12	8.5	0
662	2	8	18.3696	-73.2917	15	27.5	0
663	1	7	18.3696	-73.2917	9	10.8	0
664	1	8	18.3696	-73.2917	31	12.5	0
665	1	7	18.3696	-73.2917	42	16.5	0
666	1	10	18.3696	-73.2917	426.5	46.3	0
667	1	7	18.3696	-73.2917	37.5	7.3	0
668	2	6	18.3696	-73.2917	38	14	0
669	2	6	18.3696	-73.2917	17.8	17.8	0
670	1	7	18.3696	-73.2917	19.5	14	0
671	2	8	18.3696	-73.2917	14.8	63	0
672	2	9	18.3696	-73.2917	9.5	7	0
673	1	7	18.3696	-73.2917	34	23	0
674	2	7	18.3696	-73.2917	11	8.5	0
675	1	6	18.3696	-73.2917	11	6.5	0
676	2	7	18.3696	-73.2917	166.5	35.5	0
677	2	8	18.3696	-73.2917	14	227	1
678	1	7	18.3696	-73.2917	7.5	17.5	0
679	2	8	18.3696	-73.2917	7	8.8	0
680	1	7	18.3696	-73.2917	41	23	0
681	1	7	18.3696	-73.2917	16.3	16.5	0
682	1	7	18.3696	-73.2917	13.5	12.3	0
683	2	7	18.3696	-73.2917	133.5	14.3	0
684	2	6	18.3696	-73.2917	14.8	10.3	0
685	1	7	18.3696	-73.2917	17	19.3	0
686	1	7	18.3696	-73.2917	10	8	0
687	1	9	18.3696	-73.2917	31	21	0
688	1	9	18.3696	-73.2917	12.8	13.5	0
689	2	6	18.3696	-73.2917	42.3	9.8	0
690	1	7	18.3696	-73.2917	29.5	20.3	0
691	1	8	18.3696	-73.2917	16.8	7.3	0
692	2	7	18.3696	-73.2917	10.5	7.8	0
693	2	7	18.3696	-73.2917	34.5	8.5	0
694	1	8	18.3325	-73.0842	23	5.3	0
695	1	6	18.3325	-73.0842	59	32	0
696	2	7	18.3325	-73.0842	466.8	3.8	0
697	1	6	18.3325	-73.0842	16.5	12.8	0
698	2	7	18.3325	-73.0842	24.3	8.5	0
699	1	10	18.3325	-73.0842	9	12.3	0
700	2	6	18.3325	-73.0842	43.5	18.3	0
701	2	7	18.3325	-73.0842	26	7	0
702	1	7	18.3325	-73.0842	33.5	39.5	0
703	2	6	18.3325	-73.0842	33.5	17.3	0
704	2	6	18.3325	-73.0842	21.5	17.8	0
705	1	8	18.3325	-73.0842	8.5	4.3	0
706	2	7	18.3325	-73.0842	11	7.3	0
707	2	6	18.3325	-73.0842	29	3	0
708	1	11	18.3325	-73.0842	54.8	29.3	0
709	2	8	18.3325	-73.0842	193.8	6.5	0
710	1	9	18.3325	-73.0842	17.5	4.8	0
711	2	7	18.3325	-73.0842	21.5	15.8	0
712	2	8	18.3325	-73.0842	19.3	4.8	0
713	1	6	18.3325	-73.0842	15.5	9.8	0
714	1	9	18.3325	-73.0842	14	32.8	0
715	2	8	18.3325	-73.0842	14	8.8	0
716	2	7	18.3325	-73.0842	11.3	5.3	0
717	1	8	18.3325	-73.0842	448.3	4.3	0
718	1	9	18.3325	-73.0842	6.8	5.3	0
719	2	7	18.3325	-73.0842	44.3	111.5	0
720	1	7	18.3325	-73.0842	25.8	13.5	0
721	1	6	18.3325	-73.0842	76.5	19.5	0
722	2	8	18.3325	-73.0842	22	8	0
723	2	9	18.3325	-73.0842	55	12.5	0
724	1	11	18.3325	-73.0842	16	3.3	0
725	2	7	18.3325	-73.0842	7834	8.8	0
726	1	11	18.3325	-73.0842	7.8	8.5	0
727	2	8	18.3325	-73.0842	13.5	4.8	0
728	1	7	18.3325	-73.0842	18.5	6.8	0
729	2	7	18.3325	-73.0842	2	6.3	0
730	2	7	18.3325	-73.0842	24.5	16	0
731	2	7	18.3325	-73.0842	11.3	7.3	0
732	1	8	18.3325	-73.0842	23903.5	7.5	0
733	2	8	18.3325	-73.0842	21.8	7.5	0
734	2	9	18.3325	-73.0842	9.8	12.8	0
735	2	7	18.3325	-73.0842	1235	35	0
736	1	9	18.3325	-73.0842	3937.8	6	0
737	2	8	18.3325	-73.0842	168	19.8	0
738	1	7	18.3325	-73.0842	56.3	21	0
739	2	9	18.3325	-73.0842	4.5	4.5	0
740	2	8	18.3325	-73.0842	632	10.5	0
741	1	10	18.4218	-73.5149	14.5	38.8	0
742	1	7	18.4218	-73.5149	29	19.3	0
743	1	7	18.4218	-73.5149	31.8	53.8	0
744	2	6	18.4218	-73.5149	24	16.5	0
745	2	9	18.4218	-73.5149	20	18.5	0
746	1	10	18.4218	-73.5149	11	5	0
747	1	6	18.4218	-73.5149	67.8	11.3	0
748	2	9	18.4218	-73.5149	11.5	12.3	0
749	2	9	18.4976	-73.3441	15.5	26.5	0
750	2	8	18.4976	-73.3441	13.5	498.5	1
751	1	6	18.4976	-73.3441	31.8	13.8	0
752	2	7	18.4976	-73.3441	4.8	6.5	0
753	2	7	18.4976	-73.3441	36.5	28.5	0
754	1	6	18.4976	-73.3441	11.3	26.3	0
755	1	8	18.4976	-73.3441	18.8	26.3	0
756	1	6	18.4976	-73.3441	1336	27.5	0
757	1	10	18.4976	-73.3441	17.3	16.5	0
758	1	6	18.4976	-73.3441	12.5	10	0
759	1	8	18.4976	-73.3441	30	13	0
760	1	6	18.4976	-73.3441	144	18	0
761	1	6	18.4976	-73.3441	9	2	0
762	2	7	18.4976	-73.3441	15.5	35.3	0
763	1	6	18.4976	-73.3441	12	8.5	0
764	1	10	18.4976	-73.3441	787.8	9	0
765	1	6	18.4976	-73.3441	8.5	6.5	0
766	1	6	18.4976	-73.3441	15.5	14.8	0
767	2	7	18.4976	-73.3441	15.8	15.5	0
768	1	7	18.4976	-73.3441	17.5	13.5	0
769	1	7	18.4976	-73.3441	21	15	0
770	2	7	18.4976	-73.3441	25.5	13.5	0
771	2	7	18.4976	-73.3441	57.3	5	0
772	2	10	18.4976	-73.3441	1140	14	0
773	2	7	18.4976	-73.3441	18.3	8.3	0
774	1	8	18.4976	-73.3441	9.5	6.5	0
775	1	11	18.4976	-73.3441	1333.3	15.5	0
776	1	6	18.4976	-73.3441	19.8	17.5	0
777	2	6	18.4976	-73.3441	5349.5	19	0
778	2	6	18.4976	-73.3441	10032.3	17	0
779	1	6	18.4976	-73.3441	17	6.5	0
780	2	8	18.4976	-73.3441	14	11	0
781	1	8	18.4976	-73.3441	14.8	462.5	1
782	2	7	18.4976	-73.3441	14.8	50.5	0
783	1	13	18.4976	-73.3441	7439.5	18.3	0
784	1	9	18.4976	-73.3441	2715.3	16.5	0
785	1	6	18.4976	-73.3441	14.8	11	0
786	1	6	18.4976	-73.3441	15.5	18.8	0
787	2	6	18.4976	-73.3441	179.8	24.8	0
788	1	6	18.4976	-73.3441	9.5	12.5	0
789	1	8	18.4976	-73.3441	42.5	20	0
790	2	7	18.4976	-73.3441	28.8	27.5	0
791	2	7	18.4976	-73.3441	22894.5	4	0
792	1	18	18.4976	-73.3441	13.5	13	0
793	2	7	18.4976	-73.3441	96.5	34.5	0
794	2	6	18.4976	-73.3441	12	73.5	0
795	1	10	18.4976	-73.3441	16.5	10.5	0
796	1	12	18.4976	-73.3441	45	4	0
797	1	9	18.4976	-73.3441	24.5	20.5	0
798	1	9	18.4976	-73.3441	26.5	12.8	0
799	1	6	18.4976	-73.3441	123.5	21.8	0
800	1	7	18.4976	-73.3441	12.5	5	0
801	1	7	18.4976	-73.3441	236.3	41.8	0
802	2	12	18.4976	-73.3441	3.5	20	0
803	2	7	18.4976	-73.3441	6.3	3.8	0
804	2	8	18.4976	-73.3441	95	31.3	0
805	1	7	18.4976	-73.3441	10.5	12.8	0
806	1	9	18.4976	-73.3441	16.5	25.5	0
807	2	10	18.4976	-73.3441	24.8	5	0
808	2	8	18.4976	-73.3441	9.5	13	0
809	1	10	18.4976	-73.3441	14.3	8.5	0
810	1	8	18.4976	-73.3441	8.3	45.5	0
811	2	9	18.4976	-73.3441	5.3	45.5	0
812	1	10	18.4976	-73.3441	239.5	26.5	0
813	2	7	18.4976	-73.3441	200.3	23.3	0
814	1	8	18.4976	-73.3441	14	6	0
815	2	8	18.4685	-73.5826	12.5	6.3	0
816	2	14	18.4685	-73.5826	40	9.3	0
817	1	9	18.4685	-73.5826	20.5	7.5	0
818	1	10	18.4685	-73.5826	10	10	0
819	2	12	18.4685	-73.5826	37.5	11.5	0
820	2	12	18.4685	-73.5826	10.5	7	0
821	2	6	18.4685	-73.5826	19.5	24.5	0
822	1	10	18.4685	-73.5826	20.8	8	0
823	1	6	18.4685	-73.5826	12.3	11.3	0
824	2	9	18.4685	-73.5826	20.5	7.3	0
825	2	15	18.4685	-73.5826	14.8	31.3	0
826	2	15	18.4685	-73.5826	10.3	15.3	0
827	1	13	18.4685	-73.5826	38	25.5	0
828	1	14	18.4685	-73.5826	14.8	3.8	0
829	1	8	18.4685	-73.5826	5181.3	8	0
830	1	9	18.4685	-73.5826	60	18	0
831	1	15	18.4685	-73.5826	19.3	8.5	0
832	1	6	18.4685	-73.5826	11.5	3.5	0
833	2	10	18.4685	-73.5826	21	34	0
834	2	6	18.4685	-73.5826	16.3	18.3	0
835	1	6	18.4685	-73.5826	9.3	14.5	0
836	2	6	18.4685	-73.5826	15.3	5	0
837	2	6	18.4685	-73.5826	11	16.5	0
838	2	6	18.4685	-73.5826	55.5	23	0
839	1	7	18.4685	-73.5826	13	6.5	0
840	1	9	18.4685	-73.5826	7.5	8.8	0
841	1	12	18.4685	-73.5826	33.5	21.8	0
842	2	6	18.369	-73.1338	6.5	8.3	0
843	1	6	18.369	-73.1338	6.8	6.5	0
844	2	7	18.369	-73.1338	18.5	30.3	0
845	1	7	18.369	-73.1338	27	14.3	0
846	1	6	18.369	-73.1338	15.8	4.5	0
847	2	8	18.369	-73.1338	3601.5	16	0
848	2	7	18.369	-73.1338	18.5	15	0
849	1	8	18.369	-73.1338	13	4.5	0
850	1	10	18.369	-73.1338	456.3	3	0
851	1	7	18.369	-73.1338	28.8	3.5	0
852	1	7	18.369	-73.1338	26.5	6	0
853	2	7	18.369	-73.1338	578.3	17	0
854	2	6	18.369	-73.1338	35	12.8	0
855	1	6	18.369	-73.1338	8.5	10.3	0
856	2	6	18.369	-73.1338	4	4	0
857	2	6	18.369	-73.1338	18.3	21.5	0
858	2	6	18.369	-73.1338	6.3	2.8	0
859	2	7	18.369	-73.1338	34.3	14.5	0
860	1	10	18.369	-73.1338	49	8.3	0
861	1	8	18.369	-73.1338	272.5	7.3	0
862	1	8	18.369	-73.1338	30	21	0
863	1	6	18.369	-73.1338	6.8	9.3	0
864	1	6	18.369	-73.1338	24.5	5.8	0
865	1	12	18.369	-73.1338	227.5	24	0
866	1	9	18.369	-73.1338	2577.3	16	0
867	2	7	18.369	-73.1338	59.8	5.3	0
868	2	10	18.369	-73.1338	365.5	4.5	0
869	2	8	18.369	-73.1338	12.3	3	0
870	2	10	18.369	-73.1338	147.3	12	0
871	1	9	18.369	-73.1338	4728.5	5.3	0
872	1	8	18.369	-73.1338	162.5	3	0
873	1	6	18.369	-73.1338	16.5	8.8	0
874	2	11	18.4419	-73.0853	18	3.5	0
875	2	10	18.4419	-73.0853	19.3	41	0
876	2	11	18.4419	-73.0853	36.3	61.3	0
877	2	10	18.4419	-73.0853	7.5	3.5	0
878	2	12	18.4419	-73.0853	42.3	29.5	0
879	1	9	18.4419	-73.0853	39.8	14.3	0
880	2	10	18.4419	-73.0853	853	2	0
881	1	8	18.4419	-73.0853	8.5	6	0
882	2	8	18.4419	-73.0853	43.5	21.5	0
883	1	11	18.4419	-73.0853	117.8	9.8	0
884	1	10	18.4419	-73.0853	304	6	0
885	2	12	18.4419	-73.0853	13.8	10	0
886	1	9	18.4419	-73.0853	15	4	0
887	2	10	18.4419	-73.0853	27.5	17	0
888	2	6	18.4419	-73.0853	10	4	0
889	1	6	18.4419	-73.0853	18.5	11	0
890	2	9	18.4419	-73.0853	26.3	10.3	0
891	2	8	18.4419	-73.0853	85.8	5.8	0
892	2	6	18.4419	-73.0853	30	22	0
893	1	7	18.4419	-73.0853	19.3	6.3	0
894	2	10	18.4419	-73.0853	10.5	5	0
895	1	13	18.4419	-73.0853	18.3	3	0
896	2	13	18.4419	-73.0853	340.8	17.3	0
897	2	11	18.4419	-73.0853	8	8	0
898	2	12	18.4419	-73.0853	55.3	2.5	0
899	1	7	18.4419	-73.0853	7	1.5	0
900	2	8	18.4419	-73.0853	72.5	15.8	0
901	2	6	18.4419	-73.0853	13	3.5	0
902	1	11	18.4419	-73.0853	37.3	10	0
903	1	8	18.4419	-73.0853	64.3	33.3	0
904	2	8	18.4419	-73.0853	1650.3	11	0
905	2	8	18.4419	-73.0853	16.5	13.3	0
906	1	8	18.4419	-73.0853	17.8	13.5	0
907	2	8	18.4419	-73.0853	100.8	14.5	0
908	1	11	18.4419	-73.0853	13.3	26	0
909	2	11	18.4419	-73.0853	12.3	10	0
910	2	7	18.4419	-73.0853	4.3	9.8	0
911	2	10	18.4419	-73.0853	37.3	9.5	0
912	1	8	18.4419	-73.0853	8.8	10.8	0
913	2	12	18.4419	-73.0853	5.8	3.8	0
914	1	10	18.4419	-73.0853	15.8	14	0
915	1	6	18.4419	-73.0853	18.8	16	0
916	2	9	18.4419	-73.0853	22.8	10.5	0
917	2	7	18.4419	-73.0853	10	11.5	0
918	2	10	18.4419	-73.0853	16.3	10	0
919	2	9	18.4419	-73.0853	15	14	0
920	2	10	18.4419	-73.0853	12	5.5	0
921	2	14	18.4419	-73.0853	14	9.5	0
922	1	13	18.4419	-73.0853	8.5	18.3	0
923	2	6	18.4419	-73.0853	143.5	14.5	0
924	1	10	18.4419	-73.0853	31.3	12.3	0
925	1	13	18.4419	-73.0853	25.5	44.3	0
926	1	8	18.4419	-73.0853	56.3	44.5	0
927	1	12	18.4419	-73.0853	373.5	18.5	0
928	2	11	18.4419	-73.0853	42.3	21.8	0
929	2	8	18.4419	-73.0853	87	6.3	0
930	2	6	18.4419	-73.0853	28.5	56.3	0
931	1	8	18.4419	-73.0853	8.3	11	0
932	1	7	18.4419	-73.0853	101.8	5.5	0
933	1	8	18.4419	-73.0853	2447.5	25	0
934	1	8	18.4419	-73.0853	55.8	12.5	0
935	2	9	18.4419	-73.0853	17752.3	22	0
936	2	6	18.4419	-73.0853	40.5	13.3	0
937	2	12	18.4419	-73.0853	13.3	11.8	0
938	1	8	18.4419	-73.0853	15.8	18	0
939	2	12	18.4419	-73.0853	12.5	14.5	0
940	2	8	18.4419	-73.0853	14	7.3	0
941	1	11	18.4419	-73.0853	28.5	12	0
942	2	9	18.4419	-73.0853	12.8	22	0
943	2	9	18.4419	-73.0853	823.5	14.5	0
944	1	10	18.4419	-73.0853	264.5	9.3	0
945	2	6	18.4419	-73.0853	35.8	8	0
946	1	8	18.4419	-73.0853	16.8	12.8	0
947	1	10	18.4419	-73.0853	1528	13	0
948	2	7	18.3238	-73.063	25.3	52.5	0
949	2	12	18.3238	-73.063	11	20.8	0
950	2	7	18.3238	-73.063	16	19	0
951	1	9	18.3238	-73.063	45.8	18.5	0
952	1	9	18.3238	-73.063	14.5	8.5	0
953	1	7	18.3238	-73.063	8.8	33.3	0
954	1	7	18.3238	-73.063	17	8	0
955	1	7	18.3238	-73.063	48	45.5	0
956	1	7	18.3238	-73.063	9	7.3	0
957	1	8	18.3238	-73.063	94.5	20.3	0
958	2	14	18.3238	-73.063	14.8	12.5	0
959	1	7	18.3238	-73.063	24	7	0
960	1	7	18.3238	-73.063	40	14.5	0
961	1	8	18.3238	-73.063	12.3	5.8	0
962	1	7	18.3238	-73.063	13.8	9	0
963	1	10	18.3238	-73.063	53.8	17.8	0
964	1	8	18.3238	-73.063	3	4.8	0
965	1	8	18.3238	-73.063	34	14.3	0
966	1	9	18.3238	-73.063	19.8	4.8	0
967	1	9	18.3238	-73.063	19558	26	0
968	2	7	18.3238	-73.063	42.5	10.5	0
969	1	8	18.3238	-73.063	23.3	10.8	0
970	1	6	18.3238	-73.063	60	233.8	1
971	1	7	18.3238	-73.063	13.5	4.8	0
972	2	6	18.3238	-73.063	12.5	9	0
973	1	7	18.3238	-73.063	49	12.3	0
974	2	7	18.3238	-73.063	11	8	0
975	1	9	18.3238	-73.063	13.5	7.5	0
976	2	8	18.3238	-73.063	65.5	9	0
977	2	6	18.3238	-73.063	17.5	12.5	0
978	2	8	18.3238	-73.063	26.3	21	0
979	2	6	18.3238	-73.063	15.3	11	0
980	1	7	18.3238	-73.063	32	7.5	0
981	1	7	18.3238	-73.063	11.3	33.8	0
982	1	6	18.3238	-73.063	9.5	7.8	0
983	1	8	18.3238	-73.063	15.8	16.5	0
984	2	7	18.3238	-73.063	121	18.5	0
985	2	6	18.3238	-73.063	30	4.5	0
986	1	7	18.3238	-73.063	52	16.5	0
987	1	8	18.423	-73.5011	8	4.5	0
988	1	6	18.423	-73.5011	27	16.8	0
989	1	6	18.423	-73.5011	11	8.5	0
990	2	7	18.423	-73.5011	258.5	255	1
991	1	6	18.423	-73.5011	22.5	9.8	0
992	2	6	18.423	-73.5011	18	11.5	0
993	2	6	18.423	-73.5011	53	26.5	0
994	1	12	18.423	-73.5011	11	14.3	0
995	1	8	18.423	-73.5011	20	7	0
996	1	12	18.423	-73.5011	8.5	9.5	0
997	1	14	18.423	-73.5011	14.5	5.8	0
998	1	10	18.423	-73.5011	22.5	11.5	0
999	2	6	18.423	-73.5011	14.5	7.5	0
1000	2	12	18.423	-73.5011	14.5	65.5	0
1001	2	10	18.423	-73.5011	15.3	9	0
1002	2	8	18.423	-73.5011	4	9	0
1003	2	9	18.423	-73.5011	38	6.5	0
1004	2	6	18.423	-73.5011	18.5	14	0
1005	2	10	18.423	-73.5011	9.3	7.3	0
1006	2	9	18.423	-73.5011	118.3	24.8	0
1007	1	8	18.4817	-73.297	151.8	20.8	0
1008	1	10	18.4817	-73.297	10	15.5	0
1009	2	7	18.4817	-73.297	20.3	12.5	0
1010	1	10	18.4817	-73.297	43.5	38	0
1011	1	8	18.4817	-73.297	6.5	18.3	0
1012	2	8	18.4817	-73.297	42.8	14	0
1013	1	8	18.4817	-73.297	6.5	73.3	0
1014	1	8	18.4817	-73.297	37	11.3	0
1015	2	9	18.4817	-73.297	213.8	127	0
1016	1	8	18.4817	-73.297	725.5	17.8	0
1017	1	10	18.4817	-73.297	4814	3.5	0
1018	2	8	18.4817	-73.297	17.8	90.8	0
1019	1	9	18.4817	-73.297	1476.8	7.5	0
1020	1	8	18.4817	-73.297	104.3	15.5	0
1021	2	10	18.4817	-73.297	207.8	18.8	0
1022	2	7	18.4817	-73.297	14	5	0
1023	2	8	18.4817	-73.297	13.5	43.5	0
1024	2	8	18.4817	-73.297	16.8	16.5	0
1025	2	8	18.4817	-73.297	9.5	11	0
1026	2	8	18.4817	-73.297	27.5	23	0
1027	1	8	18.4817	-73.297	50.3	33	0
1028	1	7	18.4817	-73.297	230.5	15	0
1029	2	8	18.4817	-73.297	23	11	0
1030	2	7	18.4817	-73.297	3547	8.3	0
1031	2	9	18.4817	-73.297	126	19	0
1032	1	10	18.4817	-73.297	1959	41	0
1033	1	10	18.4817	-73.297	159.5	3.8	0
1034	1	8	18.3405	-73.0847	13.5	29.5	0
1035	1	8	18.3405	-73.0847	17.5	22.8	0
1036	1	11	18.3405	-73.0847	1279.3	22.8	0
1037	1	7	18.3405	-73.0847	12.3	23.5	0
1038	1	7	18.3405	-73.0847	297.8	24.5	0
1039	2	7	18.3405	-73.0847	57.5	78	0
1040	2	6	18.3405	-73.0847	46	37.8	0
1041	1	10	18.3405	-73.0847	1581.3	25.8	0
1042	2	8	18.3405	-73.0847	26.3	10	0
1043	2	8	18.3405	-73.0847	35.8	6.5	0
1044	1	12	18.3405	-73.0847	4219.5	25.5	0
1045	2	6	18.3405	-73.0847	77.3	19.5	0
1046	1	7	18.3405	-73.0847	198.8	22	0
1047	1	9	18.3405	-73.0847	5.3	6	0
1048	2	10	18.3405	-73.0847	30	6.8	0
1049	1	8	18.3405	-73.0847	83	9.5	0
1050	2	7	18.3405	-73.0847	14.8	7.3	0
1051	1	11	18.3405	-73.0847	25.5	4	0
1052	1	9	18.3405	-73.0847	7.5	8	0
1053	1	7	18.3405	-73.0847	4.8	158	0
1054	2	12	18.3405	-73.0847	8.5	7.5	0
1055	1	6	18.3405	-73.0847	17.3	9	0
1056	1	9	18.3405	-73.0847	11	3	0
1057	2	9	18.3405	-73.0847	10.3	6.3	0
1058	1	7	18.3405	-73.0847	4.3	4	0
1059	1	11	18.3405	-73.0847	8.5	15.5	0
1060	2	6	18.3405	-73.0847	8.8	18.5	0
1061	1	8	18.3405	-73.0847	1383.8	14	0
1062	2	7	18.3405	-73.0847	59	4.3	0
1063	2	7	18.3405	-73.0847	23994.8	27.5	0
1064	2	6	18.3405	-73.0847	22.5	32.5	0
1065	1	9	18.3405	-73.0847	5	8.5	0
1066	1	6	18.3405	-73.0847	7.8	7.5	0
1067	2	6	18.3405	-73.0847	4.3	2.8	0
1068	2	7	18.3405	-73.0847	7.3	5	0
1069	1	8	18.3405	-73.0847	90.8	12.8	0
1070	1	10	18.3405	-73.0847	5.5	39.8	0
1071	1	7	18.3405	-73.0847	59.3	17.3	0
1072	2	6	18.3405	-73.0847	11.3	22.5	0
1073	1	10	18.3405	-73.0847	1143.5	19.8	0
1074	2	7	18.3405	-73.0847	13.5	9.5	0
1075	1	7	18.3405	-73.0847	730.8	9	0
1076	1	7	18.3405	-73.0847	68.8	7	0
1077	1	7	18.3405	-73.0847	61.5	15.5	0
1078	1	7	18.3405	-73.0847	38	8.8	0
1079	2	7	18.4431	-73.0862	7.5	11.5	0
1080	2	9	18.4431	-73.0862	14.5	145	0
1081	1	10	18.4431	-73.0862	14.3	9	0
1082	1	9	18.4817	-73.297	17616.8	23.5	0
1083	1	8	18.4431	-73.0862	10	11.8	0
1084	1	11	18.4431	-73.0862	9	15.8	0
1085	1	10	18.4431	-73.0862	21.8	31.3	0
1086	1	9	18.4431	-73.0862	17.3	4.3	0
1087	2	10	18.4431	-73.0862	23.5	10	0
1088	1	7	18.4431	-73.0862	10.8	12.3	0
1089	2	8	18.4431	-73.0862	23	20.5	0
1090	2	9	18.4431	-73.0862	30.5	16.5	0
1091	1	7	18.4431	-73.0862	31.5	16.5	0
1092	1	7	18.4431	-73.0862	23	85	0
1093	2	7	18.4431	-73.0862	18.3	9	0
1094	2	7	18.4431	-73.0862	11.8	13.5	0
1095	2	6	18.4431	-73.0862	63.3	46.8	0
1096	2	7	18.4431	-73.0862	10.3	8.5	0
1097	2	6	18.4431	-73.0862	13.3	11	0
1098	2	9	18.4431	-73.0862	386.8	17.3	0
1099	1	10	18.4431	-73.0862	8.5	58.3	0
1100	1	8	18.4431	-73.0862	104.8	19.5	0
1101	1	6	18.4431	-73.0862	26.5	11.8	0
1102	1	9	18.4431	-73.0862	17	7.3	0
1103	2	8	18.4431	-73.0862	12.8	8.5	0
1104	1	8	18.4431	-73.0862	9	16.5	0
1105	1	6	18.4431	-73.0862	13	8.3	0
1106	1	6	18.4431	-73.0862	9.5	6	0
1107	1	11	18.4431	-73.0862	1114.3	18.5	0
1108	2	6	18.4431	-73.0862	39.8	26	0
1109	2	7	18.4431	-73.0862	14	9.8	0
1110	1	8	18.4431	-73.0862	28	13.5	0
1111	1	10	18.4431	-73.0862	51.8	7.3	0
1112	2	7	18.4431	-73.0862	81.8	23	0
1113	1	8	18.4817	-73.297	15	2.3	0
1114	1	6	18.4431	-73.0862	34.5	14.5	0
1115	2	7	18.4431	-73.0862	16	16.5	0
1116	2	9	18.4431	-73.0862	33.3	19	0
1117	1	7	18.4431	-73.0862	11	42.5	0
1118	1	7	18.4431	-73.0862	21	9.3	0
1119	1	9	18.4431	-73.0862	23	40	0
1121	2	6	18.4431	-73.0862	28	18.5	0
1122	1	8	18.4431	-73.0862	27.5	19	0
1123	2	11	18.4431	-73.0862	36.8	26	0
1124	2	10	18.4431	-73.0862	17.3	24.8	0
1125	2	9	18.4431	-73.0862	6.5	10.8	0
1126	1	7	18.4431	-73.0862	13.3	22	0
1127	2	8	18.4431	-73.0862	10.3	8.3	0
1128	2	7	18.4431	-73.0862	40.8	44	0
1129	1	6	18.4431	-73.0862	14.3	7	0
1130	1	8	18.4431	-73.0862	10.8	10.5	0
1131	1	7	18.4431	-73.0862	26.8	34.5	0
1132	1	9	18.4431	-73.0862	58.5	16.3	0
1133	1	10	18.4431	-73.0862	5.3	6	0
1134	1	7	18.4431	-73.0862	49.3	64.5	0
1135	1	9	18.4431	-73.0862	32.3	9.5	0
1136	1	8	18.4431	-73.0862	21	46	0
1137	1	10	18.4431	-73.0862	28	20	0
1138	1	7	18.4431	-73.0862	42.3	52.8	0
1139	1	6	18.4082	-73.0813	154.3	23.3	0
1140	2	9	18.4082	-73.0813	12.8	10.3	0
1141	1	10	18.4082	-73.0813	14.3	16.5	0
1142	2	12	18.4082	-73.0813	2677.5	5.5	0
1143	1	8	18.4082	-73.0813	91.3	13	0
1144	2	7	18.4082	-73.0813	35.8	4	0
1145	1	6	18.4082	-73.0813	22.8	17	0
1146	1	8	18.4082	-73.0813	40.3	19.5	0
1147	1	7	18.4082	-73.0813	28.8	15.3	0
1148	1	6	18.4082	-73.0813	13.8	28.3	0
1149	2	8	18.4082	-73.0813	12.8	18	0
1150	2	7	18.4082	-73.0813	344.3	5.3	0
1151	1	11	18.4082	-73.0813	956	13.5	0
1152	1	7	18.4082	-73.0813	8.3	18.8	0
1153	2	7	18.4532	-73.1933	11.5	13.5	0
1154	1	8	18.4532	-73.1933	15.3	5.5	0
1155	2	8	18.4532	-73.1933	12.8	19.8	0
1156	1	7	18.4532	-73.1933	11.8	14	0
1157	1	8	18.4532	-73.1933	40.3	7	0
1158	1	8	18.4532	-73.1933	14.3	8.8	0
1159	2	10	18.4532	-73.1933	53.3	8	0
1160	2	10	18.4532	-73.1933	10.3	151	0
1161	1	8	18.4532	-73.1933	13.3	8.8	0
1162	1	7	18.4532	-73.1933	10.5	3.5	0
1163	1	7	18.4532	-73.1933	8.5	9.5	0
1164	1	6	18.4532	-73.1933	14.5	18.5	0
1165	2	7	18.4532	-73.1933	14.8	12	0
1166	1	8	18.4532	-73.1933	1932.5	12.5	0
1167	1	7	18.4532	-73.1933	15.3	10	0
1168	1	7	18.4532	-73.1933	73.5	21.5	0
1169	2	9	18.4532	-73.1933	12.8	10	0
1170	2	8	18.4532	-73.1933	21	15.5	0
1171	1	11	18.4532	-73.1933	15.5	22.5	0
1172	1	10	18.4532	-73.1933	18.8	6.5	0
1173	1	6	18.4532	-73.1933	14	9	0
1174	2	6	18.4532	-73.1933	41.3	258.5	1
1175	2	7	18.4532	-73.1933	12	17	0
1176	1	8	18.4532	-73.1933	18.5	13.8	0
1177	1	6	18.4532	-73.1933	13	74	0
1178	1	6	18.4532	-73.1933	102.5	27.3	0
1179	1	8	18.4532	-73.1933	13.5	7.5	0
1180	1	8	18.4532	-73.1933	11.3	33.8	0
1181	2	6	18.4532	-73.1933	14.5	28	0
1182	1	10	18.4532	-73.1933	25.8	27.8	0
1183	2	6	18.4532	-73.1933	722.3	38	0
1184	1	7	18.4532	-73.1933	80.5	5	0
1185	1	6	18.4532	-73.1933	22	13.5	0
1186	2	6	18.4532	-73.1933	33.3	24.8	0
1187	1	7	18.4532	-73.1933	17	10.5	0
1188	2	10	18.4532	-73.1933	1020.3	13	0
1189	1	9	18.4532	-73.1933	39.5	16.5	0
1190	2	6	18.4532	-73.1933	19.5	10	0
1191	2	9	18.4532	-73.1933	7.5	9.5	0
1192	1	7	18.4532	-73.1933	18.3	13	0
1193	1	11	18.4532	-73.1933	1515.8	17.5	0
1194	1	11	18.4532	-73.1933	16	3.8	0
1195	2	8	18.4532	-73.1933	22.5	347.8	1
1196	1	8	18.4532	-73.1933	35	24.5	0
1197	2	6	18.4532	-73.1933	7.8	7.5	0
1198	2	10	18.4532	-73.1933	12	15.5	0
1199	1	13	18.4532	-73.1933	14.5	13.5	0
1200	2	9	18.4532	-73.1933	15.8	19	0
1201	1	10	18.4532	-73.1933	58.3	23.3	0
1202	2	9	18.4532	-73.1933	67.3	49.5	0
1203	1	8	18.4532	-73.1933	9.5	9.5	0
1204	2	8	18.4532	-73.1933	20.3	30.5	0
1205	2	6	18.4532	-73.1933	35.5	6.5	0
1206	2	8	18.4532	-73.1933	13.5	6.8	0
1207	1	6	18.4532	-73.1933	10.8	7.5	0
1208	1	7	18.4532	-73.1933	11.3	35	0
1209	2	6	18.4532	-73.1933	69.3	12.3	0
1210	2	6	18.4532	-73.1933	13.8	11	0
1211	1	7	18.4532	-73.1933	9.3	17	0
1212	1	8	18.4532	-73.1933	7.8	12.3	0
1213	1	7	18.4532	-73.1933	890.8	8.5	0
1214	2	7	18.4532	-73.1933	12.8	18.3	0
1215	1	6	18.4532	-73.1933	21.3	8	0
1216	1	8	18.4532	-73.1933	40	8	0
1217	1	8	18.4532	-73.1933	12.3	193.8	0
1218	2	8	18.4532	-73.1933	13.3	5.5	0
1219	1	7	18.4532	-73.1933	21.8	9.5	0
1220	2	6	18.4532	-73.1933	83.5	15.5	0
1221	2	6	18.4532	-73.1933	12.8	6.5	0
1222	2	7	18.4532	-73.1933	14.5	10.5	0
1223	1	10	18.4532	-73.1933	23.5	12.5	0
1224	1	10	18.4532	-73.1933	24.3	39.5	0
1225	1	6	18.4532	-73.1933	15.8	4.5	0
1226	2	6	18.4532	-73.1933	19.3	9.5	0
1227	1	6	18.4532	-73.1933	29	33.3	0
1228	2	9	18.4532	-73.1933	18.8	7.5	0
1229	2	9	18.4532	-73.1933	75.3	75.3	0
1230	2	6	18.4532	-73.1933	25.8	10	0
1231	2	8	18.4532	-73.1933	58	32	0
1232	1	7	18.4532	-73.1933	6.3	8.8	0
1233	1	11	18.4532	-73.1933	457.8	6.5	0
1234	2	8	18.4532	-73.1933	519.5	38.5	0
1235	1	10	18.4532	-73.1933	87.8	11	0
1236	1	7	18.4532	-73.1933	17.8	7.5	0
1237	1	6	18.4532	-73.1933	16.8	6.5	0
1238	2	6	18.4532	-73.1933	70.8	34	0
1239	2	6	18.4532	-73.1933	27.8	18	0
1240	1	7	18.4532	-73.1933	8.8	6	0
1241	2	8	18.4532	-73.1933	14.5	8.5	0
1242	2	8	18.4532	-73.1933	9	8.8	0
1243	2	7	18.4532	-73.1933	19.8	23.8	0
1244	1	6	18.4532	-73.1933	87.8	52.8	0
1245	2	13	18.4767	-73.2366	4.8	12.3	0
1246	1	9	18.4767	-73.2366	403.5	12.3	0
1247	2	10	18.4767	-73.2366	53.3	6.3	0
1248	1	9	18.4767	-73.2366	8	5.3	0
1249	2	11	18.4767	-73.2366	118	6.5	0
1250	1	9	18.4767	-73.2366	72	14	0
1251	1	6	18.4767	-73.2366	112	5	0
1252	1	11	18.4767	-73.2366	11	20	0
1253	2	8	18.4767	-73.2366	28.5	13.5	0
1254	2	10	18.4767	-73.2366	832.5	17.3	0
1255	1	11	18.4767	-73.2366	480	2.5	0
1256	1	6	18.4767	-73.2366	17.8	36.8	0
1257	2	6	18.4767	-73.2366	30.5	9.5	0
1258	2	8	18.4767	-73.2366	56.8	34.5	0
1259	2	9	18.4767	-73.2366	242.5	13	0
1260	2	6	18.4767	-73.2366	21	546	1
1261	2	7	18.4767	-73.2366	18.3	68.5	0
1262	1	7	18.4767	-73.2366	295.8	94.5	0
1263	2	10	18.4767	-73.2366	1263.5	5.3	0
1264	1	9	18.4767	-73.2366	3.5	3	0
1265	2	8	18.4767	-73.2366	17.3	3.5	0
1266	2	12	18.4767	-73.2366	643.3	5	0
1267	1	6	18.4767	-73.2366	7	3.8	0
1268	1	7	18.4767	-73.2366	12	1.8	0
1269	1	12	18.4767	-73.2366	256.8	18	0
1270	1	9	18.4767	-73.2366	4114	68.5	0
1271	1	8	18.4767	-73.2366	378	9.3	0
1272	2	12	18.4767	-73.2366	12	2	0
1273	2	7	18.4767	-73.2366	36	12.5	0
1274	2	6	18.4767	-73.2366	10	4.8	0
1275	1	6	18.4767	-73.2366	10	3.3	0
1276	1	9	18.4767	-73.2366	569.5	3	0
1277	1	9	18.4767	-73.2366	2052.3	15.8	0
1278	1	13	18.4767	-73.2366	53	12	0
1279	2	6	18.4767	-73.2366	20.5	2	0
1280	1	12	18.4767	-73.2366	5852.5	2.3	0
1281	1	12	18.4767	-73.2366	6.3	5	0
1282	1	12	18.4767	-73.2366	280.8	5.8	0
1283	1	6	18.4767	-73.2366	270	13.5	0
1284	1	7	18.4767	-73.2366	430.8	3.3	0
1285	1	8	18.4767	-73.2366	11.3	3.5	0
1286	1	12	18.4767	-73.2366	13.5	4.5	0
1287	1	13	18.4767	-73.2366	115.8	8.5	0
1288	2	8	18.4767	-73.2366	15	37.8	0
1289	2	12	18.4767	-73.2366	10786.8	15.8	0
1290	1	7	18.4767	-73.2366	230.5	19	0
1291	1	9	18.4767	-73.2366	2195	11.8	0
1292	1	10	18.4767	-73.2366	9289.5	13.5	0
1293	2	6	18.4767	-73.2366	24696.8	21	0
1294	1	10	18.4767	-73.2366	4045	8	0
1295	1	9	18.4767	-73.2366	15	7.5	0
1296	2	13	18.4767	-73.2366	13.3	15.5	0
1297	1	6	18.4767	-73.2366	20.8	5.5	0
1298	1	8	18.4767	-73.2366	20.3	11.8	0
1299	2	14	18.4767	-73.2366	115	11.8	0
1300	1	6	18.4767	-73.2366	7	9	0
1301	2	8	18.4767	-73.2366	18	5.8	0
1302	2	9	18.4767	-73.2366	9.8	14.3	0
1303	1	6	18.4767	-73.2366	24	21.3	0
1304	2	9	18.4767	-73.2366	280.5	23.3	0
1305	1	9	18.4767	-73.2366	13.5	1065	1
1306	2	8	18.4767	-73.2366	233.5	237	1
1307	2	6	18.4767	-73.2366	29.5	16.5	0
1308	1	8	18.4767	-73.2366	1632	8.3	0
1309	2	14	18.4767	-73.2366	836.3	8.8	0
1310	1	9	18.4767	-73.2366	307	34	0
1311	2	9	18.4767	-73.2366	12.5	4	0
1312	1	8	18.4767	-73.2366	42.8	6.5	0
1313	1	7	18.4767	-73.2366	1439.5	16	0
1314	1	7	18.4767	-73.2366	15.3	87	0
1315	1	7	18.4767	-73.2366	70.5	6.3	0
1316	1	9	18.4767	-73.2366	15875.5	12.5	0
1317	1	6	18.4767	-73.2366	33.3	12.3	0
1318	1	11	18.4767	-73.2366	1209	8.3	0
1319	1	9	18.4767	-73.2366	254.5	391.5	0
1320	2	8	18.4767	-73.2366	27.8	25	0
1321	2	7	18.4767	-73.2366	45	13	0
1322	1	12	18.4767	-73.2366	317	12	0
1323	2	6	18.4767	-73.2366	21	25.5	0
1324	2	6	18.4767	-73.2366	14.5	9	0
1325	2	8	18.4767	-73.2366	856.5	16.5	0
1326	1	10	18.4767	-73.2366	878	13.5	0
1327	2	8	18.4767	-73.2366	491.5	20.5	0
1328	2	8	18.4453	-73.1	273.5	67.5	0
1329	2	7	18.4453	-73.1	1072.5	21	0
1330	2	7	18.4453	-73.1	193.8	79.5	0
1331	2	7	18.4453	-73.1	19	18.8	0
1332	2	7	18.4453	-73.1	53	24	0
1333	2	7	18.4453	-73.1	32	16	0
1334	2	7	18.4453	-73.1	15	13.3	0
1335	2	8	18.4453	-73.1	35	13.8	0
1336	2	8	18.4453	-73.1	26	15.8	0
1337	1	6	18.4453	-73.1	16	24.8	0
1338	2	8	18.4453	-73.1	231.8	23.3	0
1339	2	7	18.4453	-73.1	15.5	19.5	0
1340	2	7	18.4453	-73.1	7.5	10.8	0
1341	2	6	18.4453	-73.1	55	27.8	0
1342	2	6	18.4453	-73.1	7	34.3	0
1343	2	6	18.4453	-73.1	44.5	39.5	0
1344	2	6	18.4453	-73.1	37.8	46.8	0
1345	2	6	18.4453	-73.1	121.5	28.5	0
1346	2	6	18.4453	-73.1	28	26.5	0
1347	2	6	18.4453	-73.1	36.3	22.5	0
1348	2	6	18.4453	-73.1	25.5	602.8	1
1349	1	7	18.4453	-73.1	30	15.5	0
1350	1	6	18.4453	-73.1	25	23	0
1351	2	7	18.4453	-73.1	30.5	11.3	0
1352	2	6	18.4453	-73.1	74	26	0
1353	2	6	18.4453	-73.1	41	18	0
1354	2	6	18.4453	-73.1	21.8	19	0
1355	1	7	18.4453	-73.1	15.5	17	0
1356	1	6	18.4453	-73.1	22.8	20.8	0
1357	1	6	18.4453	-73.1	14.3	22	0
1358	2	6	18.4453	-73.1	12.8	13.8	0
1359	1	6	18.4453	-73.1	18.3	20.8	0
1360	2	7	18.4453	-73.1	16.8	20	0
1361	2	6	18.4453	-73.1	24	21.8	0
1362	1	6	18.4453	-73.1	28.5	10.3	0
1363	2	6	18.4453	-73.1	62.8	43	0
1364	2	6	18.4453	-73.1	10.8	27.3	0
1365	2	6	18.4453	-73.1	32	17.8	0
1366	2	10	18.4453	-73.1	635	19	0
1367	2	6	18.4453	-73.1	12.8	4.8	0
1368	2	6	18.4453	-73.1	29	23.5	0
1369	1	6	18.4453	-73.1	69.5	38.8	0
1370	2	6	18.4453	-73.1	235.3	19.5	0
1371	1	6	18.4453	-73.1	22.8	9.3	0
1372	1	7	18.4453	-73.1	27	25.8	0
1373	2	6	18.4453	-73.1	7	7.3	0
1374	1	6	18.4453	-73.1	61.5	23.8	0
1375	2	6	18.4453	-73.1	51	38.5	0
1376	2	6	18.4453	-73.1	12.5	11.3	0
1377	1	6	18.4453	-73.1	67.8	21.5	0
1378	1	6	18.4453	-73.1	12	6	0
1379	1	6	18.4453	-73.1	72.3	19.8	0
1380	2	6	18.4453	-73.1	19.5	31	0
1381	1	7	18.4453	-73.1	11.5	7.5	0
1382	1	6	18.4453	-73.1	45.5	36.5	0
1383	1	8	18.4453	-73.1	14.5	16	0
1384	2	7	18.4453	-73.1	10.8	4.3	0
1385	2	6	18.4737	-73.1492	25288.8	19.8	0
1386	1	9	18.4737	-73.1492	22.3	19.8	0
1387	1	6	18.4737	-73.1492	173.5	10	0
1388	1	10	18.4737	-73.1492	16.5	18.5	0
1389	2	8	18.4737	-73.1492	28.8	79.3	0
1390	1	6	18.4737	-73.1492	23298	15.5	0
1391	1	7	18.4737	-73.1492	652	3.5	0
1392	1	10	18.4737	-73.1492	147.5	30	0
1393	1	9	18.4737	-73.1492	139.5	8	0
1394	1	9	18.4737	-73.1492	537.3	60.8	0
1395	1	7	18.4737	-73.1492	37	34	0
1396	2	6	18.4737	-73.1492	4064.8	19.5	0
1397	1	6	18.4737	-73.1492	13.5	8.5	0
1398	2	8	18.4737	-73.1492	321	5.3	0
1399	2	6	18.4737	-73.1492	7.3	28	0
1400	1	9	18.4737	-73.1492	4.5	4.5	0
1401	1	10	18.4737	-73.1492	37	20.5	0
1402	1	7	18.4737	-73.1492	93	15.8	0
1403	2	10	18.4737	-73.1492	127.3	26	0
1404	1	7	18.4737	-73.1492	1139.3	18.5	0
1405	1	10	18.4737	-73.1492	21.8	15	0
1406	1	9	18.4737	-73.1492	12.3	8.8	0
1407	2	9	18.4737	-73.1492	5536	12.5	0
1408	2	9	18.4737	-73.1492	5453	16.5	0
1409	2	6	18.4769	-73.2444	87	19.5	0
1410	1	9	18.4769	-73.2444	10	23	0
1411	1	10	18.4769	-73.2444	8.5	5	0
1412	1	10	18.4769	-73.2444	9.8	17	0
1413	2	10	18.4769	-73.2444	28.5	14.3	0
1414	2	6	18.4769	-73.2444	26.3	27	0
1415	1	9	18.4769	-73.2444	7.3	10	0
1416	1	9	18.4769	-73.2444	18.8	14	0
1417	2	11	18.4769	-73.2444	2779.8	34.3	0
1418	1	7	18.4769	-73.2444	29	7.3	0
1419	2	8	18.4769	-73.2444	52.3	26.8	0
1420	1	10	18.4769	-73.2444	19.5	9.8	0
1421	1	7	18.4769	-73.2444	26980.8	37.5	0
1422	2	9	18.4769	-73.2444	574.5	52	0
1423	2	5	18.4769	-73.2444	17.5	11.5	0
1424	1	9	18.4769	-73.2444	4497	13	0
1425	1	9	18.4769	-73.2444	22	15.5	0
1426	2	10	18.4769	-73.2444	30.5	14.5	0
1427	1	8	18.4769	-73.2444	1638.5	4	0
1428	1	8	18.4769	-73.2444	13	21.8	0
1429	1	8	18.4769	-73.2444	16	22	0
1430	1	9	18.4769	-73.2444	20	6.5	0
1431	1	6	18.4769	-73.2444	735	4.8	0
1432	1	9	18.4769	-73.2444	41.8	276.5	1
1433	2	6	18.4769	-73.2444	53.5	11.3	0
1434	2	6	18.4769	-73.2444	4366	14	0
1435	1	6	18.4769	-73.2444	7.3	7	0
1436	2	8	18.4769	-73.2444	8	3.5	0
1437	1	6	18.4769	-73.2444	1186.8	4	0
1438	1	8	18.4769	-73.2444	23.5	26	0
1439	2	7	18.4769	-73.2444	35	12	0
1440	2	7	18.4769	-73.2444	19.5	25.5	0
1441	1	7	18.4769	-73.2444	11	12.5	0
1442	1	10	18.4769	-73.2444	798.5	21.3	0
1443	1	7	18.4769	-73.2444	24.3	9.5	0
1444	2	9	18.4769	-73.2444	5206.5	5.8	0
1445	1	8	18.4769	-73.2444	40.5	9.5	0
1446	1	8	18.4769	-73.2444	8.5	6.3	0
1447	1	9	18.4769	-73.2444	9.5	22	0
1448	1	6	18.4769	-73.2444	6.5	11.5	0
1449	1	8	18.4769	-73.2444	13.8	9	0
1450	1	9	18.4769	-73.2444	658.8	4.5	0
1451	1	8	18.4769	-73.2444	3.5	3.3	0
1452	1	8	18.4769	-73.2444	20	5	0
1453	2	6	18.4769	-73.2444	709.5	15.5	0
1454	2	13	18.4769	-73.2444	602.3	5.3	0
1455	1	6	18.4769	-73.2444	4.5	12.3	0
1456	1	8	18.4769	-73.2444	831.5	67.5	0
1457	1	8	18.5543	-73.7163	17375.5	5.5	0
1458	1	8	18.5543	-73.7163	1329.3	12	0
1459	1	8	18.5543	-73.7163	1109.5	11.5	0
1460	2	7	18.5543	-73.7163	13966	12	0
1461	2	8	18.5543	-73.7163	504.3	6.8	0
1462	2	7	18.5543	-73.7163	41.5	26.5	0
1463	2	9	18.5543	-73.7163	691.5	7.5	0
1464	1	6	18.5543	-73.7163	25.3	6.3	0
1465	1	10	18.5543	-73.7163	677.3	6	0
1466	1	10	18.5543	-73.7163	4513.3	4.8	0
1467	2	8	18.5543	-73.7163	1100	5	0
1468	1	10	18.5543	-73.7163	27.5	30.8	0
1469	1	8	18.5543	-73.7163	1459.3	4.5	0
1470	1	8	18.5543	-73.7163	50	27.3	0
1471	2	8	18.5543	-73.7163	14343.5	18.5	0
1472	2	7	18.5543	-73.7163	8538.5	18.3	0
1473	1	7	18.5543	-73.7163	1437.3	3.3	0
1474	2	9	18.5543	-73.7163	26	28.5	0
1475	2	7	18.5543	-73.7163	71.5	21.5	0
1476	2	8	18.5543	-73.7163	36.3	16	0
1477	1	8	18.5543	-73.7163	10	9	0
1478	2	7	18.5543	-73.7163	105	19.3	0
1479	2	10	18.5543	-73.7163	66	5.8	0
1480	1	10	18.5543	-73.7163	84	4	0
1481	1	10	18.5543	-73.7163	138.3	4.5	0
1482	1	10	18.5543	-73.7163	839	35.5	0
1483	2	10	18.5543	-73.7163	25282.3	5.5	0
1484	1	12	18.5543	-73.7163	274.3	4.5	0
1485	1	8	18.5543	-73.7163	9339	7	0
1486	1	8	18.5543	-73.7163	955.5	10	0
1487	2	7	18.3213	-73.0645	15.3	6.5	0
1488	2	10	18.3213	-73.0645	21.5	5.5	0
1489	2	9	18.3213	-73.0645	8.8	13	0
1490	1	10	18.3213	-73.0645	23.3	6.5	0
1491	1	9	18.3213	-73.0645	12.5	6	0
1492	2	10	18.3213	-73.0645	16.8	17.5	0
1493	1	8	18.3213	-73.0645	124.5	15	0
1494	1	7	18.3213	-73.0645	56.5	18	0
1495	1	6	18.3213	-73.0645	34.5	2.5	0
1496	2	9	18.3213	-73.0645	9.5	2.8	0
1497	1	10	18.3213	-73.0645	14.5	3.3	0
1498	2	6	18.3213	-73.0645	10.5	8.5	0
1499	2	6	18.3213	-73.0645	14.3	2	0
1500	2	12	18.3213	-73.0645	10.5	6.3	0
1501	1	9	18.3213	-73.0645	45.8	16.5	0
1502	1	12	18.3213	-73.0645	20	4	0
1503	2	8	18.3213	-73.0645	69	10	0
1504	2	9	18.3213	-73.0645	29	5	0
1505	1	9	18.3213	-73.0645	22	8	0
1506	1	9	18.3213	-73.0645	35.5	26	0
1507	2	8	18.3213	-73.0645	28.8	8.5	0
1508	1	10	18.3213	-73.0645	109	36.8	0
1509	1	8	18.3213	-73.0645	18.3	49	0
1510	1	7	18.3213	-73.0645	26.5	13.5	0
1511	2	7	18.3213	-73.0645	10.3	10.5	0
1512	1	8	18.3213	-73.0645	17.8	6.8	0
1513	1	7	18.3213	-73.0645	533	16.5	0
1514	2	12	18.3213	-73.0645	37	52	0
1515	1	8	18.3213	-73.0645	14	6.3	0
1516	1	7	18.3213	-73.0645	56	8.8	0
1517	2	8	18.3213	-73.0645	23.8	32.5	0
1518	2	9	18.3213	-73.0645	20.8	21.8	0
1519	1	8	18.3213	-73.0645	303.3	133.3	0
1520	1	7	18.3213	-73.0645	18.5	8.5	0
1521	1	8	18.3213	-73.0645	153.5	39.5	0
1522	1	6	18.3213	-73.0645	14.8	8	0
1523	2	6	18.3213	-73.0645	15	11.3	0
1524	1	8	18.3213	-73.0645	203.8	188.8	0
1525	1	12	18.3213	-73.0645	4607.5	8.8	0
1526	1	7	18.5069	-73.4046	13.5	12.5	0
1527	1	7	18.5069	-73.4046	11.3	7.5	0
1528	1	7	18.5069	-73.4046	8.5	1.8	0
1529	1	7	18.5069	-73.4046	22.5	50.3	0
1530	2	6	18.5069	-73.4046	72.5	15.3	0
1531	2	6	18.5069	-73.4046	34	14.3	0
1532	2	6	18.5069	-73.4046	26	46.5	0
1533	1	7	18.5069	-73.4046	47.5	16.3	0
1534	2	10	18.5069	-73.4046	7	8	0
1535	1	6	18.5069	-73.4046	10.5	8.3	0
1536	1	7	18.5069	-73.4046	16.5	20.8	0
1537	1	11	18.5069	-73.4046	63	18.8	0
1538	1	7	18.5069	-73.4046	15.8	8	0
1539	2	6	18.5069	-73.4046	11.8	4.8	0
1540	1	9	18.5069	-73.4046	13.8	16.8	0
1541	1	7	18.5069	-73.4046	8.3	3.8	0
1542	1	6	18.5069	-73.4046	46	20.8	0
1543	1	6	18.5069	-73.4046	53	33.8	0
1544	2	7	18.5069	-73.4046	13.3	20.5	0
1545	2	7	18.5069	-73.4046	15.3	22.3	0
1546	2	7	18.5069	-73.4046	6	2.3	0
1547	1	6	18.5069	-73.4046	23	15.8	0
1548	1	10	18.5069	-73.4046	35.5	16.3	0
1549	1	7	18.5069	-73.4046	25.3	11.5	0
1550	2	6	18.5069	-73.4046	29	13.8	0
1551	1	7	18.5069	-73.4046	24	9.5	0
1552	2	7	18.5069	-73.4046	12.3	9	0
1553	2	6	18.5069	-73.4046	47.8	10.5	0
1554	1	7	18.5069	-73.4046	26	9.5	0
1555	1	8	18.5069	-73.4046	10.5	7	0
1556	2	12	18.5069	-73.4046	17.3	5.8	0
1557	1	7	18.5069	-73.4046	6.3	2	0
1558	1	10	18.5069	-73.4046	8.5	6	0
1559	2	7	18.386	-73.2426	4	5	0
1560	1	6	18.386	-73.2426	142.3	55.5	0
1561	2	8	18.386	-73.2426	13.5	5.8	0
1562	2	7	18.386	-73.2426	62	12.5	0
1563	2	6	18.386	-73.2426	12.8	7.5	0
1564	1	6	18.386	-73.2426	39.5	17.5	0
1565	1	9	18.386	-73.2426	71.3	37	0
1566	1	6	18.386	-73.2426	33.3	3.8	0
1567	2	7	18.386	-73.2426	8.5	3	0
1568	1	7	18.386	-73.2426	15.5	36	0
1569	2	8	18.386	-73.2426	246.3	55	0
1570	2	7	18.386	-73.2426	20.5	12.5	0
1571	2	7	18.386	-73.2426	13	12	0
1572	1	7	18.386	-73.2426	19	14.5	0
1573	2	12	18.386	-73.2426	23.5	9.8	0
1574	1	7	18.386	-73.2426	17	9	0
1575	1	10	18.386	-73.2426	108.5	10.8	0
1576	1	6	18.386	-73.2426	22	6.3	0
1577	2	10	18.386	-73.2426	18.8	4.5	0
1578	2	8	18.386	-73.2426	17.5	4	0
1579	1	7	18.386	-73.2426	14	207.5	0
1580	1	7	18.386	-73.2426	45.8	5.3	0
1581	1	7	18.386	-73.2426	6	6.5	0
1582	1	6	18.386	-73.2426	13	12.3	0
1583	1	6	18.386	-73.2426	27	7	0
1584	1	6	18.386	-73.2426	8	10	0
1585	1	7	18.386	-73.2426	14	5.5	0
1586	2	7	18.386	-73.2426	12.3	2.5	0
1587	1	7	18.386	-73.2426	8	6	0
1588	2	7	18.44	-73.4	416	57.8
1589	1	10	18.44	-73.4	6.5	5.5
1590	2	8	18.44	-73.4	10.5	6.8
1591	1	10	18.44	-73.4	11	8.3
1592	1	8	18.44	-73.4	29.3	15.5
1593	1	11	18.44	-73.4	47.3	24.8
1594	1	9	18.44	-73.4	5.8	6.5
1595	2	5	18.44	-73.4	88.8	18.5
1596	2	9	18.44	-73.4	21.3	5
1597	2	7	18.44	-73.4	24.5	49.8
1598	1	11	18.44	-73.4	45.5	16
1599	1	10	18.44	-73.4	103.8	19
1600	1	7	18.44	-73.4	43.8	4.5
1601	2	6	18.44	-73.4	63.5	10.3
1602	2	6	18.44	-73.4	4.5	2.5
1603	2	9	18.44	-73.4	20.8	14
1604	2	9	18.44	-73.4	32.5	8.5
1605	2	6	18.44	-73.4	50	9.8
1606	1	10	18.44	-73.4	51.5	14.5
1607	1	10	18.44	-73.4	25.5	5.3
1608	2	9	18.44	-73.4	19.5	14
1609	1	8	18.44	-73.4	19.5	11.5
1610	1	6	18.44	-73.4	10.3	9
1611	1	5	18.44	-73.4	12	6
1612	2	7	18.44	-73.4	9	7.8
1613	2	7	18.44	-73.4	30	17
1614	2	8	18.44	-73.4	17	6.5
1615	1	8	18.44	-73.4	40.5	7
1616	2	6	18.44	-73.4	13.5	9.5
1617	2	7	18.44	-73.4	18.3	42.8
1618	2	8	18.44	-73.4	13	16
1619	1	10	18.44	-73.4	320.3	3.3
1620	2	7	18.44	-73.4	23.8	9
1621	2	9	18.44	-73.4	75.3	13
1622	1	7	18.1618	-71.7847	5	8.3	0
1623	2	10	18.1618	-71.7847	15.3	12	0
1624	2	10	18.3172	-72.6809	53	20	0
1625	2	7	18.3172	-72.6809	14.5	21.5	0
1626	2	6	18.1955	-71.8197	23	5	0
1627	2	10	18.3172	-72.6809	313.8	64.5	0
1628	2	8	18.3172	-72.6809	18	50.5	0
1629	2	7	18.1616	-72.822	11	6	0
1630	2	8	18.1618	-71.7847	22.5	18.5	0
1631	1	6	18.3172	-72.6809	10.5	8.3	0
1632	2	8	18.1955	-71.8197	10.3	6	0
1633	2	6	18.3172	-72.6809	69	11.5	0
1634	1	7	18.2543	-72.5186	7.8	4	0
1635	2	8	18.3172	-72.6809	27	16.8	0
1636	1	7	18.1955	-71.8197	21.3	32	0
1637	2	7	18.3172	-72.6809	25.5	10	0
1638	1	10	18.1618	-71.7847	23.5	285.3	1
1639	1	6	18.3172	-72.6809	21.5	22	0
1640	1	8	18.3172	-72.6809	39.3	25.5	0
1641	2	6	18.3172	-72.6809	10	4.5	0
1642	1	9	18.1616	-72.822	9	25	0
1643	1	6	18.1841	-72.8802	8.8	14.5	0
1644	1	8	18.2716	-72.9308	13.5	9.5	0
1645	2	6	18.3172	-72.6809	24	13	0
1646	1	7	18.1955	-71.8197	137	26.5	0
1647	2	8	18.1618	-71.7847	29.8	54.3	0
1648	2	9	18.1616	-72.822	14.5	14.8	0
1649	2	5	18.1616	-72.822	9	5	0
1650	1	5	18.187	-72.7898	98.5	37.5	0
1651	2	8	18.3172	-72.6809	13	10.5	0
1652	1	10	18.3172	-72.6809	9.5	9	0
1653	1	8	18.1616	-72.822	9.5	16.3	0
1654	1	7	18.1618	-71.7847	51	8.8	0
1655	1	9	18.1955	-71.8197	9	10.5	0
1656	2	11	18.242	-72.9233	9.3	41.5	0
1657	1	8	18.1616	-72.822	12	14.5	0
1658	2	5	18.1841	-72.8802	12.3	16	0
1659	2	7	18.1955	-71.8197	29.5	17.5	0
1660	2	5	18.1841	-72.8802	15.5	10.5	0
1661	2	10	18.2716	-72.9308	9	8	0
1662	2	12	18.2543	-72.5186	18.5	17.3	0
1663	2	6	18.1955	-71.8197	7	4	0
1664	1	6	18.1616	-72.822	8.5	9	0
1665	1	9	18.1616	-72.822	28.5	8	0
1666	2	7	18.3172	-72.6809	24.3	24.8	0
1667	1	9	18.3172	-72.6809	5.5	5	0
1668	2	10	18.3172	-72.6809	57	15	0
1669	2	8	18.1955	-71.8197	16.5	15.8	0
1670	2	6	18.3172	-72.6809	17.5	10.8	0
1671	2	9	18.1616	-72.822	13	11	0
1672	1	12	18.1618	-71.7847	76	19.3	0
1673	2	12	18.1618	-71.7847	15.3	9.8	0
1674	1	11	18.1955	-71.8197	9	9.5	0
1675	1	11	18.2958	-71.8829	10.3	6	0
1676	2	6	18.1955	-71.8197	11	4.8	0
1677	1	8	18.2958	-71.8829	5.5	5.3	0
1678	1	13	18.1618	-71.7847	32.5	14	0
1679	2	12	18.1618	-71.7847	24	23.3	0
1680	1	10	18.1618	-71.7847	18	15	0
1681	1	8	18.2958	-71.8829	21.3	3.8	0
1682	1	9	18.3935	-72.4643	17	14.8	0
1683	2	6	18.2714	-72.424	19.5	12.8	0
1684	2	8	18.1618	-71.7847	20.8	29.5	0
1685	2	9	18.1618	-71.7847	14.5	25.8	0
1686	2	10	18.1618	-71.7847	11	11.3	0
1687	1	6	18.1955	-71.8197	17.8	140.3	1
1688	1	12	18.1618	-71.7847	10.3	16	0
1689	2	6	18.2585	-72.2941	12	10.3	0
1690	1	10	18.2958	-71.8829	98.5	69.3	0
1691	2	7	18.2714	-72.424	12.5	4.3	0
1692	1	7	18.2342	-72.4359	10.8	10.8	0
1693	2	8	18.2714	-72.424	16	22.8	0
1694	1	9	18.2631	-72.8019	12	7.3	0
1695	1	7	18.2585	-72.2941	13	7.3	0
1696	1	10	18.2585	-72.2941	11.5	6.8	0
1697	1	9	18.3935	-72.4643	28.5	153.3	1
1698	1	7	18.2714	-72.424	27.5	14.8	0
1699	1	10	18.1618	-71.7847	19	15.5	0
1700	2	10	18.1618	-71.7847	21	23.8	0
1701	1	7	18.2342	-72.4359	10.3	5.8	0
1702	2	10	18.2958	-71.8829	8	16	0
1703	2	7	18.1955	-71.8197	12.5	10.3	0
1704	1	9	18.3935	-72.4643	15.3	9.5	0
1705	1	9	18.1618	-71.7847	16.3	20.3	0
1706	1	12	18.2958	-71.8829	12.5	8.8	0
1707	2	6	18.1955	-71.8197	9	18.8	0
1708	2	11	18.2958	-71.8829	57.5	9.8	0
1709	2	11	18.2958	-71.8829	8	10.8	0
1710	1	11	18.2958	-71.8829	54.5	43.5	0
1711	2	7	18.2658	-72.8509	10	33.5	0
1712	2	8	18.2958	-71.8829	18.5	15.8	0
1713	2	10	18.3935	-72.4643	15.5	8.5	0
1714	1	9	18.3935	-72.4643	60.8	61.5	0
1715	2	9	18.2585	-72.2941	16.8	12.8	0
1716	1	8	18.2585	-72.2941	9.5	33.5	0
1717	2	7	18.2714	-72.424	6.3	4.8	0
1718	2	6	18.2714	-72.424	13	13.3	0
1719	1	11	18.3278	-72.5092	51	8	0
1720	2	7	18.3004	-72.3498	20.3	14.8	0
1721	1	7	18.3172	-72.6809	25	13	0
1722	2	6	18.2334	-72.5404	31.3	18	0
1723	1	8	18.2334	-72.5404	10.8	4.3	0
1724	1	5	18.2334	-72.5404	25.5	21.8	0
1725	1	6	18.2526	-72.306	31	11.8	0
1726	1	8	18.2543	-72.5186	13	13.8	0
1727	1	12	18.302	-72.3713	34.5	12.3	0
1728	2	9	18.2428	-72.0798	165	12	0
1729	2	6	18.277	-72.73	18.8	9.8	0
1730	2	7	18.2543	-72.5186	12.3	17.5	0
1731	1	10	18.2428	-72.0798	22.8	15.8	0
1732	2	9	18.277	-72.73	35.8	10.8	0
1733	2	10	18.277	-72.73	50.5	12.3	0
1734	2	7	18.2543	-72.5186	10.5	37.8	0
1735	2	10	18.187	-72.7898	1376	4.3	0
1736	2	7	18.2543	-72.5186	23.5	9.3	0
1737	2	6	18.2334	-72.5404	42	71	0
1738	2	7	18.2526	-72.306	65.8	39.8	0
1739	2	6	18.2739	-71.8829	44.8	8.8	0
1740	2	8	18.3278	-72.5092	10.5	6.8	0
1741	2	8	18.2739	-71.8829	34	118.5	1
1742	1	8	18.187	-72.7898	15	6.8	0
1743	1	6	18.187	-72.7898	18	11	0
1744	1	8	18.2387	-72.5372	14.8	5.3	0
1745	1	8	18.2428	-72.0798	20.3	6	0
1746	1	11	18.302	-72.3713	44	13	0
1747	2	7	18.3278	-72.5092	21.3	8	0
1748	2	9	18.2933	-72.1823	20	11.8	0
1749	2	7	18.2543	-72.5186	80.5	14	0
1750	2	6	18.3004	-72.3498	13.8	15	0
1751	1	9	18.187	-72.7898	11.5	3	0
1752	1	12	18.2283	-72.5545	63.5	45.5	0
1753	2	12	18.2934	-72.0514	18	13.8	0
1754	1	7	18.3278	-72.5092	34.5	14	0
1755	1	11	18.3278	-72.5092	4.8	5.3	0
1756	2	7	18.2543	-72.5186	6.5	3.5	0
1757	1	7	18.2562	-71.9594	31.3	19	0
1758	1	6	18.3278	-72.5092	27	40.8	0
1759	1	10	18.187	-72.7898	10	22.3	0
1760	1	11	18.2739	-71.8829	21.5	6.5	0
1761	1	11	18.2428	-72.0798	13	8	0
1762	1	9	18.2283	-72.5545	16.3	7.5	0
1763	1	7	18.0502	-71.7522	200	29	0
1764	2	8	18.2958	-71.8829	22.3	19	0
1765	2	6	18.2258	-72.7192	23	28.8	0
1766	2	8	18.3004	-72.3498	58.3	42.3	0
1767	1	9	18.2428	-72.0798	203.8	51	0
1768	1	10	18.3278	-72.5092	17	5.8	0
1769	1	9	18.187	-72.7898	56.8	33.3	0
1770	1	6	18.2933	-72.1823	68	26	0
1771	2	7	18.2543	-72.5186	56.3	28	0
1772	2	8	18.2933	-72.1823	60.5	33.3	0
1773	1	8	18.2324	-72.303	33.5	19.5	0
1774	1	6	18.2631	-72.8019	16	9.5	0
1775	2	7	18.2428	-72.0798	299.5	159.8	1
1776	1	13	18.2562	-71.9594	27.3	14.3	0
1777	1	8	18.0502	-71.7522	20.3	43.8	0
1778	1	8	18.2283	-72.5545	24.8	10	0
1779	1	6	18.2934	-72.0514	56.5	93	0
1780	1	13	18.302	-72.3713	47.3	26.3	0
1781	2	8	18.3004	-72.3498	16.8	21.5	0
1782	1	10	18.2562	-71.9594	11.8	11.8	0
1783	1	12	18.3278	-72.5092	30	8.5	0
1784	1	5	18.0502	-71.7522	12.5	25.8	0
1785	1	10	18.2934	-72.0514	25.8	19.5	0
1786	1	10	18.2933	-72.1823	14.3	9.8	0
1787	2	6	18.0502	-71.7522	64.3	33.3	0
1788	1	8	18.2933	-72.1823	38.3	14	0
1789	2	6	18.0502	-71.7522	15.5	43.5	0
1790	2	11	18.2934	-72.0514	32.8	23.5	0
1791	2	10	18.2562	-71.9594	10.5	6	0
1792	1	6	18.2933	-72.1823	9.3	10.5	0
1793	1	9	18.2283	-72.5545	8.5	10.5	0
1794	2	9	18.2933	-72.1823	19.3	21	0
1795	2	11	18.2562	-71.9594	59.8	20.8	0
1796	2	12	18.2934	-72.0514	44.8	21.3	0
1797	1	6	18.0502	-71.7522	35.8	28	0
1798	1	8	18.3004	-72.3498	51.8	10	0
1799	1	14	18.2934	-72.0514	25.5	34.3	0
1800	2	6	18.0502	-71.7522	24.8	28.3	0
1801	2	8	18.2934	-72.0514	7.8	10	0
1802	2	12	18.302	-72.3713	17.8	14.5	0
1803	2	6	18.2934	-72.0514	43	15.5	0
1804	1	7	18.2562	-71.9594	5.8	6.5	0
1805	2	8	18.2562	-71.9594	11.3	9.8	0
1806	1	6	18.2562	-71.9594	9.3	15.5	0
1807	2	16	18.2283	-72.5545	15.5
1808	1	6	18.2562	-71.9594	23
1809	2	7	18.2283	-72.5545	8
1810	1	6	18.3278	-72.5092	20
1811	1	7	18.2934	-72.0514	64.5
1812	2	13	18.2934	-72.0514	10
1813	2	5	18.2934	-72.0514	33
1814	1	9	18.2934	-72.0514	17
1815	2	14	18.2934	-72.0514	18.5
1816	2	8	18.2933	-72.1823	24
1817	1	6	18.2934	-72.0514	14.8
1818	2	9	18.3278	-72.5092	39.3
1819	1	6	18.2934	-72.0514	26.8
1820	2	12	18.2283	-72.5545	24
1821	1	14	18.2934	-72.0514	17.5
1822	1	11	18.1618	-71.7847	23.8
1823	1	6	18.2417	-71.8443	25.5
1824	2	6	18.2121	-72.6706	34.5
1825	1	8	18.3172	-72.6809	10.3
1826	2	8	18.1618	-71.7847	15
1827	2	7	18.2258	-72.7192	89.5
1828	1	6	18.2121	-72.6706	64
1829	2	11	18.1618	-71.7847	15
1830	2	7	18.2258	-72.7192	73.5
1831	1	7	18.2121	-72.6706	7.5
1832	2	7	18.3172	-72.6809	17
1833	1	6	18.2258	-72.7192	18
1834	1	9	18.2958	-71.8829	36
1835	1	8	18.2121	-72.6706	26.8
1836	2	9	18.2958	-71.8829	15
1837	1	5	18.2258	-72.7192	120.8
1838	2	14	18.2958	-71.8829	11
1839	2	11	18.2958	-71.8829	16.5
1840	2	6	18.2121	-72.6706	12.5
1841	2	12	18.2958	-71.8829	18
1842	1	9	18.2121	-72.6706	17.5
1843	2	6	18.1618	-71.7847	21.5
1844	2	9	18.2958	-71.8829	55.5
1845	2	10	18.2121	-72.6706	12
1846	2	12	18.1775	-72.8922	15
1847	1	5	18.2121	-72.6706	22.3
1848	2	9	18.1775	-72.8922	19.5
1849	2	7	18.3172	-72.6809	21.5
1850	2	8	18.2958	-71.8829	48.5
1851	1	8	18.2121	-72.6706	27.3
1852	2	9	18.2258	-72.7192	12
1853	1	7	18.1618	-71.7847	40.5
1854	2	6	18.1618	-71.7847	18.5
1855	1	9	18.1618	-71.7847	31.3
1856	1	7	18.1618	-71.7847	20
1857	1	7	18.2121	-72.6706	42
1858	1	9	18.2934	-72.0514	40.5
1859	2	8	18.2417	-71.8443	16.5
1860	1	9	18.1775	-72.8922	43
1861	1	6	18.2417	-71.8443	32
1862	1	10	18.2121	-72.6706	20.3
1863	2	7	18.2258	-72.7192	13.3
1864	1	12	18.2958	-71.8829	9
1865	2	8	18.3172	-72.6809	10
1866	2	10	18.1618	-71.7847	67
1867	1	6	18.3172	-72.6809	36.5
1868	1	6	18.1618	-71.7847	13.5
1869	1	9	18.2121	-72.6706	103.3
1870	1	7	18.3172	-72.6809	20
1871	1	5	18.2258	-72.7192	28.3
1872	1	10	18.2324	-72.303	28
1873	1	7	18.2428	-72.0798	84
1874	1	16	18.2324	-72.303	49.5
1875	1	11	18.2631	-72.8019	93.5
1876	1	7	18.2308	-72.4842	11.8
1877	1	10	18.2308	-72.4842	30.8
1878	1	9	18.2631	-72.8019	13.8
1879	2	11	18.2631	-72.8019	18.5
1880	1	7	18.2631	-72.8019	19
1881	1	7	18.2631	-72.8019	20.5
1882	2	5	18.2631	-72.8019	8
1883	1	7	18.2631	-72.8019	26
1884	1	7	18.2631	-72.8019	18
1885	1	9	18.2308	-72.4842	34
1886	2	10	18.2324	-72.303	94.5
1887	1	12	18.2631	-72.8019	37.3
1888	2	7	18.2324	-72.303	58.3
1889	2	6	18.2631	-72.8019	48.5
1890	1	15	18.2308	-72.4842	15.3
1891	1	9	18.2428	-72.0798	20
1892	1	7	18.2324	-72.303	41.5
1893	1	11	18.2308	-72.4842	8.3
1894	1	7	18.2308	-72.4842	182
1895	2	15	18.2308	-72.4842	21
1896	2	9	18.2631	-72.8019	13
1897	2	9	18.2324	-72.303	12.5
1898	1	7	18.2631	-72.8019	15.8
1899	1	10	18.2631	-72.8019	78.3
1900	1	12	18.2631	-72.8019	17.3
1901	2	6	18.2631	-72.8019	17
1902	2	6	18.2631	-72.8019	488
1903	1	13	18.2631	-72.8019	19.3
1904	2	12	18.2324	-72.303	6.8
1905	1	12	18.2324	-72.303	48.5
1906	2	7	18.2631	-72.8019	27
1907	1	10	18.2631	-72.8019	13.3
1908	2	7	18.2631	-72.8019	26.3
1909	1	10	18.2324	-72.303	28.8
1910	2	8	18.2324	-72.303	27.5
1911	1	7	18.2324	-72.303	14.5
1912	1	6	18.2324	-72.303	65
1913	1	7	18.2324	-72.303	14.5
1914	2	11	18.2324	-72.303	23.8
1915	1	10	18.2428	-72.0798	23
1916	2	13	18.2428	-72.0798	44
1917	1	12	18.2308	-72.4842	15
1918	1	8	18.2631	-72.8019	21.3
1919	1	11	18.2324	-72.303	22
1920	1	10	18.2308	-72.4842	10.3
1921	2	6	18.2631	-72.8019	23.5
1922	1	8	18.277	-72.73	19
1923	1	9	18.277	-72.73	6
1924	1	7	18.277	-72.73	16
1925	1	8	18.277	-72.73	32.8
1926	1	9	18.187	-72.7898	10.5
1927	2	10	18.2428	-72.0798	40
1928	2	7	18.187	-72.7898	23.5
1929	1	10	18.2428	-72.0798	694.3
1930	2	6	18.2334	-72.5404	6.5
1931	1	5	18.2526	-72.306	15.3
1932	2	12	18.2543	-72.5186	32.5
1933	1	5	18.187	-72.7898	6.5
1934	2	14	18.2428	-72.0798	302
1935	1	6	18.2334	-72.5404	13.3
1936	2	7	18.2543	-72.5186	19.8
1937	2	6	18.2334	-72.5404	67.5
1938	2	6	18.2334	-72.5404	59.8
1939	2	6	18.2334	-72.5404	129
1940	2	7	18.2526	-72.306	16.8
1941	2	8	18.2543	-72.5186	15.5
1942	2	6	18.2334	-72.5404	6.5
1943	2	6	18.1616	-72.822	51.5
1944	1	7	18.2334	-72.5404	32.3
1945	2	8	18.2543	-72.5186	11.8
1946	2	8	18.2526	-72.306	48.3
1947	2	7	18.2543	-72.5186	60
1948	2	12	18.2526	-72.306	5
1949	1	7	18.2543	-72.5186	22.5
1950	2	12	18.2526	-72.306	19
1951	1	10	18.187	-72.7898	6.3
1952	2	11	18.2526	-72.306	622
1953	1	12	18.2428	-72.0798	1932
1954	1	7	18.2543	-72.5186	13
1955	1	7	18.2334	-72.5404	54
1956	1	7	18.2387	-72.5372	10.8
1957	1	6	18.2526	-72.306	68.3
1958	1	10	18.2526	-72.306	72.8
1959	1	6	18.2526	-72.306	3095.5
1960	2	6	18.2334	-72.5404	24.3
1961	1	7	18.2526	-72.306	16.3
1962	1	7	18.2387	-72.5372	20.8
1963	2	7	18.1616	-72.822	14
1964	2	7	18.1616	-72.822	13.5
1965	2	6	18.2387	-72.5372	13.5
1966	1	8	18.2543	-72.5186	31.5
1967	2	8	18.2526	-72.306	8.3
1968	1	7	18.277	-72.73	15
1969	2	6	18.2387	-72.5372	33
1970	1	6	18.2334	-72.5404	2717.5
1971	2	6	18.2334	-72.5404	13
1972	2	8	18.2933	-72.1823	11.5
1973	2	7	18.3004	-72.3498	24
1974	1	8	18.2934	-72.0514	87.5
1975	2	8	18.2562	-71.9594	27
1976	1	6	18.3004	-72.3498	20.3
1977	1	12	18.2428	-72.0798	56
1978	1	8	18.2258	-72.7192	33
1979	2	7	18.2121	-72.6706	13
1980	1	5	18.2121	-72.6706	11.3
1981	1	6	18.2417	-71.8443	56.5
1982	1	5	18.1775	-72.8922	10.3
1983	2	9	18.2417	-71.8443	34
1984	2	9	18.1775	-72.8922	18
1985	1	5	18.2121	-72.6706	14
1986	2	6	18.2121	-72.6706	19.8
1987	2	14	18.277	-72.73	40
1988	1	7	18.2716	-72.9308	31.8
1989	1	6	18.2121	-72.6706	48.5
1990	2	10	18.2562	-71.9594	59.5
1991	1	10	18.3278	-72.5092	15.8
1992	2	8	18.302	-72.3713	17.3
1993	2	10	18.2283	-72.5545	35.5
1994	2	10	18.2933	-72.1823	12
1995	1	5	18.1775	-72.8922	56.5
1996	1	6	18.1775	-72.8922	25
1997	2	9	18.2283	-72.5545	56
1998	1	6	18.2417	-71.8443	36.3
1999	2	9	18.3004	-72.3498	40.5
2000	2	8	18.2121	-72.6706	22
[truncated: 26,864 more rows]
